# Supplementary material for: Integrative Analysis of Genome and Expression Profile Data Reveals the Genetic Mechanism of the Diabetic Pathogenesis in Goto Kakizaki (GK) Rats
Source: Front Genet. 2019 Jan 10;9:724. doi: 10.3389/fgene.2018.00724 (PMC6335273; doi:10.3389/fgene.2018.00724)
Supplement: TABLE S1 — The statistics of sequence reads and mapping information. [file Table_1.XLSX]

## Sheet: Sheet1
Table S1. The statistics of sequence reads and mapping information.
sample name	raw reads	clean reads	clean rates %	mapping reads	mapping rate %	average depth
W33	525125940	520154964	99.05	507162081	97.5	28.0454
W35	207192476	205376554	99.12	200300591	97.53	11.0734
W37	210383930	208327526	99.02	203046144	97.46	11.2325
W38	206565118	204915126	99.2	199815278	97.51	11.0485
W39	220836860	218851994	99.1	213435660	97.53	11.7999
W52	218820538	216831464	99.09	211472635	97.53	11.691
W54	218940064	216292772	98.79	210648960	97.39	11.662
W55	221229582	218814222	98.91	213221763	97.44	11.7979
W56	221599606	219567548	99.08	214044008	97.48	11.8385
W59	216083828	213873584	98.98	208582427	97.53	11.5315
GK34	515837010	511377812	99.14	497931183	97.37	27.5722
GK35	225043852	222034034	98.66	216167238	97.36	11.9715
GK36	217805406	215856036	99.11	210293197	97.42	11.6384
GK38	222559426	219234864	98.51	213414620	97.35	11.8206
GK39	218900276	216922064	99.1	211319563	97.42	11.6959
GK54	223450122	220579814	98.72	214695273	97.33	11.8931
GK55	215118192	213367858	99.19	207814329	97.4	11.5043
GK56	220268798	218192480	99.06	212634725	97.45	11.7644
GK58	219999148	218151588	99.16	212470261	97.4	11.7622
GK59	216800612	214055152	98.73	208323203	97.32	11.5413
