# Supplementary material for: Integrative Analysis of Genome and Expression Profile Data Reveals the Genetic Mechanism of the Diabetic Pathogenesis in Goto Kakizaki (GK) Rats
Source: Front Genet. 2019 Jan 10;9:724. doi: 10.3389/fgene.2018.00724 (PMC6335273; doi:10.3389/fgene.2018.00724)
Supplement: TABLE S4 — The GK and Wistar SAAC genes and the KEGG functional enrichment. [file Table_4.XLSX]

## Sheet: GK SAAC genes
Gene	GK-synonymous	GK-nonsynonymous	GK-lof	W-synonymous	W-nonsynonymous	W-lof
RGD1309621	5	4	0	0	0	0
Ilf3	1	1	0	0	0	0
4933428G20Rik	0	1	0	0	0	0
AABR07058542.1	1	1	1	0	0	0
Olr601	0	2	0	0	0	0
Tcf4	1	1	0	0	0	0
Tfip11	1	1	0	0	0	0
Xrcc3	0	1	0	0	0	0
Plod1	0	1	0	0	0	0
Qrsl1	0	1	0	0	0	0
Lipa	0	2	0	0	0	0
Arhgef10	9	2	0	3	0	0
Kif23	1	1	0	0	0	0
Cul7	0	2	0	0	0	0
Myof	5	1	0	0	0	0
Tmem171	1	1	0	0	0	0
Arhgef33	2	0	1	0	0	0
Dpys	0	1	0	0	0	0
Grasp	0	1	0	0	0	0
Dyrk4	2	0	1	0	0	0
Baz2a	2	3	0	0	0	0
Ms4a7	3	6	1	0	0	0
Lmod3	5	1	1	0	0	0
Urb2	0	1	0	0	0	0
Wscd2	1	1	0	0	0	0
Cntnap5c	2	7	0	0	0	0
Tspan32	1	2	0	0	0	0
AABR07002659.1	1	2	0	0	0	0
Wdr36	2	1	0	0	0	0
AABR07022022.1	4	11	1	0	0	0
Nrg1	3	2	0	1	0	0
Bad	0	1	0	0	0	0
Olr812	0	1	0	0	0	0
MGC105567	1	2	0	0	0	0
LOC100359616	0	1	0	0	0	0
Ceacam3	7	7	0	0	0	0
AC099137.1	1	4	0	0	0	0
Arhgef40	1	2	0	0	0	0
Prkag3	2	2	0	0	0	0
Obsl1	2	1	0	0	0	0
Rrp9	7	2	0	0	0	0
Olr1071	1	1	0	0	0	0
Marc1	3	1	0	0	0	0
Ctr9	0	1	0	2	0	0
Esyt2	1	1	0	0	0	0
Lrrc52	1	1	0	0	0	0
Ly6g6f	1	1	0	0	0	0
Kif15	0	1	0	0	0	0
Ldlr	3	3	0	0	0	0
AABR07013798.1	0	1	0	1	0	0
Prkcq	2	1	0	0	0	0
Cecr2	0	1	0	0	0	0
Rcl1	2	1	0	0	0	0
AABR07042669.1	0	1	0	0	0	0
Retnlg	1	2	0	0	0	0
Olr129	1	1	0	0	0	0
Ccdc144b	0	1	0	0	0	0
Ddr1	0	1	0	0	0	0
Gprin3	0	1	0	0	0	0
RGD1309730	1	2	0	0	0	0
AABR07072668.1	0	1	0	0	0	0
Treml2	3	1	0	0	0	0
Mum1	2	2	0	0	0	0
Qtrt2	0	1	0	0	0	0
Shpk	0	2	0	0	0	0
Alkbh2	1	1	0	0	0	0
Rpl21	0	2	0	0	0	0
Myom2	4	1	0	1	0	0
Ccl24	0	2	0	0	0	0
Olr1746	0	3	0	0	0	0
Tex29	1	1	0	0	0	0
Gpr17	0	1	0	0	0	0
Rchy1	0	1	0	0	0	0
Pram1	0	1	0	0	0	0
Atg9b	0	1	0	0	0	0
Olr1579	0	1	0	0	0	0
Olr532	3	6	0	0	0	0
LOC685619	0	1	0	0	0	0
Ndufs2	0	1	0	1	0	0
Tmem89	0	1	0	0	0	0
Cox10	1	2	0	0	0	0
Dnaaf1	0	1	0	0	0	0
F10	2	1	0	0	0	0
Ranbp10	0	1	0	0	0	0
Ivl	0	1	0	0	0	0
Il17rc	0	1	0	0	0	0
Col14a1	3	1	0	0	0	0
Gstm6l	0	2	0	0	0	0
Slc5a4	0	1	0	0	0	0
Tas2r144	0	1	0	0	0	0
Mprip	2	3	0	2	0	0
Ccdc17	0	1	0	0	0	0
Gnmt	0	1	0	0	0	0
Chgb	1	1	0	0	0	0
Lrmp	2	2	0	0	0	0
Tcof1	3	3	0	0	0	0
Fam187b	0	1	0	0	0	0
Phactr4	1	1	0	0	0	0
Bean1	1	3	0	0	0	0
Caps2	1	1	0	0	0	0
Serpina16	2	2	0	0	0	0
Mapk8ip3	0	1	0	2	0	0
Disp3	2	2	0	0	0	0
Cobll1	4	2	0	5	0	0
Wdr72	0	1	0	0	0	0
Olr1086	0	1	0	0	0	0
Cdc42bpg	4	4	0	0	0	0
Stat2	0	1	0	0	0	0
Trim21	0	1	0	0	0	0
Dao	1	1	0	0	0	0
Serpina9	1	1	0	0	0	0
LOC100912509	1	1	0	0	0	0
AABR07035791.1	10	3	2	0	0	0
Pcdhga1	1	2	0	0	0	0
Fam65c	1	1	0	0	0	0
Olr341	0	1	0	0	0	0
En2	0	1	0	0	0	0
Sirpa	0	1	0	0	0	0
Fli1	0	1	0	0	0	0
Ccdc88b	2	3	1	0	0	0
Usp19	0	1	0	0	0	0
Arntl2	0	1	0	0	0	0
Fbrsl1	0	0	1	0	0	0
Ccs	0	1	0	0	0	0
Olr1160	3	10	0	0	0	0
Tmem70	0	1	0	0	0	0
Gatad2a	0	1	0	0	0	0
Ifi44l	0	2	0	0	0	0
Mns1	0	1	0	0	0	0
B3galt2	0	1	0	0	0	0
Cdcp2	0	1	0	0	0	0
Nrde2	1	2	0	3	0	0
Olr1592	2	2	0	0	0	0
Numbl	4	1	0	0	0	0
Abca14	2	1	0	3	0	0
Abca12	1	1	0	1	0	0
Plppr2	0	1	0	0	0	0
Rpe65	1	1	0	1	0	0
Chst15	2	1	0	0	0	0
LOC500594	0	0	1	0	0	0
AABR07054723.1	1	0	1	0	0	0
Il9r	2	1	0	0	0	0
Batf2	0	1	0	0	0	0
Upf3a	1	1	0	0	0	0
Scn7a	1	1	0	1	0	0
LOC299282	3	2	2	0	0	0
Itpkc	3	1	0	0	0	0
Olr338	0	1	0	0	0	0
Pard3b	2	1	0	0	0	0
Olr1587	0	1	0	0	0	0
Olr1077	0	1	0	0	0	0
LOC102552497	17	6	1	0	0	0
Olr163	0	1	0	1	0	0
Stk36	0	1	0	0	0	0
Gtf2b	2	1	0	0	0	0
Ccpg1	0	1	0	0	0	0
Olr1646	0	2	1	0	0	0
C5ar1	1	1	0	0	0	0
Zfp560	1	1	1	0	0	0
Cdyl2	4	0	1	0	0	0
Slc7a11	1	2	0	0	0	0
RGD1563354	1	3	0	0	0	0
Mrgprf	0	1	0	0	0	0
Haus5	1	5	0	0	0	0
Olr127	0	1	0	6	0	0
Cnpy3	1	3	0	0	0	0
Rnf219	1	1	0	0	0	0
AABR07067896.1	2	1	0	0	0	0
Ptbp3	0	1	0	0	0	0
Cnksr1	3	1	0	0	0	0
Mfsd13a	0	2	0	0	0	0
LOC691352	0	1	1	1	0	0
Paf1	1	1	0	0	0	0
Dnaaf2	0	1	0	0	0	0
Acacb	8	1	0	0	0	0
Rln1	0	1	0	0	0	0
Sipa1l3	3	1	0	0	0	0
Serpinc1	0	1	0	0	0	0
Hmha1	0	1	0	0	0	0
Ninl	0	2	0	0	0	0
AABR07026048.1	2	4	0	0	0	0
Wars2	1	1	0	0	0	0
Hist1h2bo	0	1	0	0	0	0
Bms1	1	1	0	0	0	0
Prkag2	0	1	0	0	0	0
LOC500948	1	3	0	0	0	0
Ucp2	0	1	0	1	0	0
Kel	0	1	0	0	0	0
Nrcam	0	1	0	3	0	0
Zgrf1	4	1	1	0	0	0
Ints12	0	1	0	0	0	0
Fhdc1	2	1	0	1	0	0
Slc10a2	1	1	0	0	0	0
Vom1r82	3	1	0	0	0	0
Gjc2	0	1	0	4	0	0
Pcgf5	0	0	1	0	0	0
Rab32	0	1	0	0	0	0
Olr1115	1	3	1	0	0	0
Prune	0	1	0	0	0	0
Gpr12	2	1	0	0	0	0
Colec12	0	1	0	0	0	0
Dnah3	0	1	0	1	0	0
Rad51ap2	0	1	1	0	0	0
RGD1564899	0	1	0	1	0	0
Adamts1	2	1	0	0	0	0
Pcdhga3	4	2	0	0	0	0
Akr1b1	0	1	0	0	0	0
Slc19a2	0	1	0	0	0	0
Fchsd1	2	1	0	0	0	0
Cdt1	1	3	0	0	0	0
Ptpn7	1	0	1	0	0	0
Olr465	6	7	0	0	0	0
Rd3l	1	1	0	0	0	0
Scp2	2	2	0	1	0	0
Adprhl1	11	12	1	0	0	0
Nipal3	0	2	0	0	0	0
Fam196b	0	2	0	0	0	0
Lama1	9	6	0	0	0	0
Tcf20	0	1	0	0	0	0
Olr1159	1	1	0	0	0	0
Rsrp1	1	3	1	0	0	0
Plekhg1	0	2	0	0	0	0
Uox	0	1	0	2	0	0
Clcn6	3	2	0	0	0	0
Tmem259	0	1	0	0	0	0
Tmem161b	0	1	0	1	0	0
Pnmt	1	1	0	0	0	0
Dchs1	1	1	0	0	0	0
Cdc42ep2	0	1	0	0	0	0
Ccdc24	0	1	0	0	0	0
Ccdc8	1	4	0	0	0	0
AABR07028970.2	0	1	0	0	0	0
Slc16a4	1	2	0	0	0	0
Impg2	2	2	0	0	0	0
Prr27	0	1	0	0	0	0
Nat8f5	0	1	0	0	0	0
Ankrd44	0	1	0	0	0	0
Plekhg4	0	1	0	1	0	0
Krt84	5	2	0	0	0	0
Olr1509	3	1	0	0	0	0
Unc13c	6	2	0	0	0	0
Map1lc3b	0	1	0	0	0	0
Nod2	1	1	0	0	0	0
Olr464	6	2	0	1	0	0
Nts	0	1	0	1	0	0
Riok1	0	1	0	0	0	0
Stk10	0	1	0	1	0	0
Nolc1	1	1	0	0	0	0
Cldn8	1	1	0	0	0	0
Olr1738	0	1	0	0	0	0
Muc16	2	1	0	0	0	0
Mlip	3	1	0	0	0	0
Mfap3	0	1	0	0	0	0
LOC103690086	0	1	0	1	0	0
AC108295.1	0	1	0	0	0	0
AABR07027450.1	1	3	0	0	0	0
Tln2	2	1	0	0	0	0
Olr578	0	1	0	0	0	0
Kcnk4	1	1	1	0	0	0
Rhbdd2	0	1	0	1	0	0
LOC308990	0	1	0	1	0	0
Zfp259	0	1	0	0	0	0
Cchcr1	0	1	0	0	0	0
Lrrc3c	0	1	0	0	0	0
Clca1	1	1	0	0	0	0
AABR07055834.1	0	1	0	1	0	0
Wdr25	0	1	0	0	0	0
Pabpc1l	3	1	0	0	0	0
Arid1b	1	1	0	0	0	0
Evpl	3	0	1	0	0	0
Rinl	0	1	0	0	0	0
Cep290	0	1	0	0	0	0
Tymp	0	1	0	0	0	0
AABR07067459.1	0	1	0	0	0	0
Cdnf	0	1	0	0	0	0
Tefm	0	1	0	0	0	0
Sdad1	1	0	1	0	0	0
Olr684	0	1	0	0	0	0
Col10a1	0	1	0	0	0	0
Zfpm2	2	3	0	0	0	0
Frrs1	0	2	0	4	0	0
Rbak	4	3	0	1	0	0
Olr1072	1	2	0	0	0	0
Brca2	2	1	0	0	0	0
Olr336	0	1	0	0	0	0
Mtss1l	0	1	0	0	0	0
Nrn1l	0	1	0	0	0	0
LOC100359539	1	1	0	0	0	0
Adam2	0	1	0	0	0	0
Adgrv1	1	4	0	0	0	0
Senp6	2	1	0	2	0	0
Nme3	0	1	0	0	0	0
Tet3	2	2	0	0	0	0
Olr330	0	1	0	0	0	0
Cd160	0	1	0	0	0	0
RGD1561277	7	3	0	0	0	0
Pml	3	1	0	0	0	0
Kif16b	1	2	0	0	0	0
Ankrd53	0	1	0	0	0	0
Olr348	2	1	0	0	0	0
Dhtkd1	0	1	0	0	0	0
Asph	1	1	0	0	0	0
AABR07024972.1	0	1	0	0	0	0
Cox15	0	1	0	0	0	0
Drc1	0	1	0	0	0	0
Zfp334	0	1	0	0	0	0
Fam161a	1	1	0	0	0	0
Tmem258b	0	1	0	0	0	0
AABR07059215.1	0	1	0	0	0	0
Rps27a-ps6	1	3	0	0	0	0
Epn3	1	1	0	0	0	0
BC028528	0	1	0	0	0	0
Mum1l1	2	1	0	0	0	0
LOC688320	1	2	0	0	0	0
Olr529	0	5	0	1	0	0
AABR07073134.1	0	1	0	0	0	0
Prss33	0	1	0	0	0	0
Asic4	1	1	0	0	0	0
Dync2li1	2	0	1	0	0	0
Scgb2b2	1	2	0	0	0	0
Rassf9	0	1	0	0	0	0
RGD1562726	1	2	0	0	0	0
Rtel1	0	1	0	0	0	0
Dcps	0	1	0	0	0	0
Itk	1	1	0	0	0	0
Rnf32	0	1	0	0	0	0
Shcbp1	3	2	1	0	0	0
Abca9	4	1	0	1	0	0
LOC499643	0	1	0	0	0	0
Gpr142	0	2	0	0	0	0
Ier3	0	1	0	0	0	0
Zfyve16	1	2	0	0	0	0
RGD1565617	5	6	1	0	0	0
Marc2	1	1	0	0	0	0
Mrps25	0	1	0	0	0	0
Gga3	1	1	0	0	0	0
Sugp2	1	1	0	0	0	0
Ms4a2	0	1	0	0	0	0
Slc35b3	0	1	0	0	0	0
Senp7	1	1	0	0	0	0
Pcdhga2	2	1	0	0	0	0
Ugt3a2	0	5	0	0	0	0
Cep95	0	1	0	0	0	0
Adh7	0	1	0	0	0	0
Krtap19-5	1	1	0	0	0	0
Cradd	0	0	2	2	0	0
Rce1	0	2	0	0	0	0
Etnk2	0	1	0	0	0	0
Skp2	1	0	1	0	0	0
Acox2	0	1	0	1	0	0
AABR07033324.1	0	1	0	0	0	0
Akap2	4	3	0	0	0	0
LOC680442	0	2	0	0	0	0
Atp6v1h	0	1	0	0	0	0
Defb17	0	0	1	0	0	0
Ccdc90b	0	1	0	0	0	0
Ccdc87	0	1	0	0	0	0
Tnfrsf13c	1	2	0	0	0	0
Myom3	6	3	0	1	0	0
Pcdhga9	3	3	0	0	0	0
Bcas1	0	1	0	0	0	0
Olr390	0	1	0	0	0	0
RGD1560917	1	2	0	0	0	0
Slc25a12	2	1	0	1	0	0
Olr110	0	1	0	0	0	0
Tmigd1	0	1	0	3	0	0
Limd1	0	1	0	0	0	0
Agpat4	1	1	0	0	0	0
Nmi	1	2	0	0	0	0
Mnd1	0	1	0	0	0	0
Iba57	0	1	0	0	0	0
Myo7b	3	2	0	0	0	0
Slc13a3	5	2	0	0	0	0
LOC103692048	0	1	0	0	0	0
Rbks	0	1	0	0	0	0
Six6os1	0	1	0	0	0	0
Pik3r4	2	1	0	0	0	0
Fcgbp	4	2	0	0	0	0
Frem2	2	1	0	0	0	0
Mptx1	1	1	0	1	0	0
Serpina4	5	1	0	0	0	0
Casc1	3	2	0	0	0	0
Pik3c2a	4	2	0	0	0	0
Gulo	1	1	0	0	0	0
Cd207	0	1	0	0	0	0
Nat8f3	0	1	0	0	0	0
Trim66	0	2	0	1	0	0
Sh2d2a	0	1	0	0	0	0
Slc22a12	1	1	0	0	0	0
Adcy3	4	1	0	0	0	0
AABR07072562.1	0	1	0	0	0	0
Cyp4f18	0	1	0	0	0	0
Tmprss7	0	1	0	2	0	0
Olr1593	0	1	1	0	0	0
AABR07007544.1	0	1	0	0	0	0
Gtf2h4	0	1	0	0	0	0
Adgra3	3	1	0	0	0	0
Wfdc5	0	1	0	0	0	0
RGD1565183	0	1	0	0	0	0
AABR07073400.1	0	1	0	0	0	0
LOC691196	0	1	0	0	0	0
Olr211	0	1	0	0	0	0
Zfp516	0	1	0	0	0	0
LOC100360908	2	1	1	0	0	0
Bmp4	0	1	0	0	0	0
Tns1	0	0	1	0	0	0
Mboat4	0	1	0	0	0	0
RGD1312005	0	1	0	0	0	0
Sema3d	1	2	0	0	0	0
Mmp21	2	1	0	0	0	0
Upp2	0	2	0	0	0	0
C1ql1	0	1	0	0	0	0
Olr488	6	7	0	0	0	0
RGD1559896	0	1	0	0	0	0
Mug2	4	1	0	0	0	0
Nrp2	0	1	0	0	0	0
AABR07049780.1	2	3	0	0	0	0
Cenpq	1	1	0	0	0	0
Olr1193	1	5	0	0	0	0
Fam81a	0	1	0	0	0	0
Lrg1	0	1	0	0	0	0
Krtap9-1	2	2	0	0	0	0
RGD1309821	1	1	0	0	0	0
Abca13	7	15	0	0	0	0
RGD1564149	1	1	0	0	0	0
Rps10l1	0	1	0	0	0	0
Tgm2	5	1	0	0	0	0
Pde4dip	7	6	0	0	0	0
Cdh15	0	0	1	0	0	0
Ercc6	1	1	0	0	0	0
Meig1	1	0	1	0	0	0
LOC102550375	2	2	0	0	0	0
Mrgprd	0	1	0	0	0	0
Ermap	1	1	0	0	0	0
Ano2	0	1	0	0	0	0
Slc2a7	0	1	0	0	0	0
Capn9	2	1	0	0	0	0
Vmn2r45	1	3	0	0	0	0
Il18rap	0	1	0	0	0	0
Hcfc2	1	3	0	1	0	0
Tti1	3	2	0	0	0	0
Olr1020	1	1	0	0	0	0
Clstn2	0	1	0	0	0	0
Sac3d1	1	2	0	0	0	0
LOC102547897	0	3	0	0	0	0
Tubgcp2	2	1	0	0	0	0
Pcdhga4	3	1	0	0	0	0
Mrpl28	0	2	0	0	0	0
Fam83a	0	1	0	0	0	0
Kctd4	0	1	0	0	0	0
Synpo	2	5	0	0	0	0
Arhgap6	1	1	0	0	0	0
Elp2	0	1	0	3	0	0
Chrm4	0	1	0	0	0	0
Car5a	1	1	0	0	0	0
Col6a1	3	1	0	0	0	0
Olr479	0	0	1	0	0	0
Sptbn1	2	0	1	1	0	0
Ranbp3l	1	1	0	0	0	0
Lipn	2	1	0	0	0	0
Nxpe4	0	1	0	0	0	0
Adamts9	2	2	0	1	0	0
Tdp1	0	1	0	2	0	0
Olr224	2	2	0	0	0	0
RGD1307537	0	1	0	0	0	0
Klhl14	0	1	0	0	0	0
Ss18	1	2	0	0	0	0
MGC95210	1	1	0	0	0	0
Sbp	0	2	0	0	0	0
Mrpl21	0	1	0	0	0	0
Ube2o	5	2	0	0	0	0
Olr826	2	3	0	0	0	0
Dmp1	1	1	0	0	0	0
Gzf1	3	3	2	0	0	0
Col8a1	0	0	1	1	0	0
Olr819	4	3	0	0	0	0
LOC288521	0	1	0	0	0	0
Lrig1	4	1	0	0	0	0
Slc1a5	3	1	0	0	0	0
Sfmbt1	0	1	0	0	0	0
Rtn3	1	1	0	0	0	0
Fuk	0	1	0	0	0	0
AABR07060971.1	0	1	1	0	0	0
Prx	5	5	0	0	0	0
Fgfbp3	0	2	0	0	0	0
Nvl	0	1	0	0	0	0
Arhgap23	1	1	0	0	0	0
RGD1562036	1	1	0	1	0	0
Pacs1	0	1	0	0	0	0
Hic1	0	1	0	0	0	0
Zscan10	2	1	0	1	0	0
Bclaf1	6	9	2	0	0	0
Ascl2	2	1	0	0	0	0
Zfp184	0	1	0	0	0	0
Angptl6	0	2	0	0	0	0
Igflr1	0	1	0	0	0	0
AABR07037447.1	0	1	0	0	0	0
AABR07052405.1	0	1	0	0	0	0
Plekha7	1	1	0	2	0	0
Ctu2	1	1	0	0	0	0
Pitpnm1	2	1	0	0	0	0
Klhl38	3	1	1	0	0	0
Hsd17b2	0	2	0	0	0	0
Olr1749	3	3	0	0	0	0
Ngfr	0	1	0	0	0	0
Cnksr3	0	1	0	0	0	0
Dsg2	0	1	0	0	0	0
Mlycd	1	1	0	0	0	0
Cd22	0	1	0	0	0	0
Fam91a1	0	2	0	0	0	0
AABR07042733.2	0	1	0	0	0	0
AABR07051533.2	1	1	0	0	0	0
Tmem102	0	1	0	0	0	0
Olr159	0	1	0	0	0	0
Eef2kmt	0	2	0	1	0	0
Dus3l	0	1	0	0	0	0
Gckr	3	1	0	0	0	0
Npw	0	1	0	0	0	0
Itgb4	2	1	0	0	0	0
Atxn7l1	0	1	0	0	0	0
Gm5414	0	1	0	0	0	0
Reg3g	1	1	0	0	0	0
LOC103693372	1	3	0	0	0	0
Jakmip2	0	1	0	0	0	0
N4bp2l2	0	1	0	1	0	0
Ch25h	0	1	0	0	0	0
Cxcr1	0	2	0	0	0	0
Ifit3	0	1	0	0	0	0
Aim1l	1	3	0	0	0	0
Iqcf3	1	2	0	0	0	0
Tnks2	1	1	0	0	0	0
Zbtb41	1	1	0	0	0	0
Alox15	1	1	0	2	0	0
RGD1304963	0	2	0	0	0	0
Jmjd1c	0	2	0	0	0	0
Ccl1	1	2	0	0	0	0
AABR07047089.1	0	1	0	0	0	0
RGD1560146	0	1	0	0	0	0
AABR07055527.1	0	3	0	0	0	0
Olr1607	0	1	0	0	0	0
Colca2	0	1	0	0	0	0
Etv2	0	3	0	0	0	0
Hsp90b1	2	1	1	0	0	0
Pom121	0	1	0	1	0	0
C5ar2	0	1	0	1	0	0
Sema6a	1	1	0	0	0	0
LOC361016	0	2	0	1	0	0
Cd300a	1	1	0	0	0	0
LOC100361907	0	1	0	0	0	0
Kif18b	1	1	0	0	0	0
Robo2	3	1	0	2	0	0
Zfp652	0	1	0	0	0	0
Aspm	10	22	0	0	0	0
Vcan	4	5	0	1	0	0
Cdc37	2	1	0	0	0	0
Gdf6	2	1	0	0	0	0
Jsrp1	0	1	0	0	0	0
Sarm1	2	3	0	1	0	0
Lgals3	2	3	0	0	0	0
Tnfrsf17	0	1	0	0	0	0
Sprr3	2	2	0	2	0	0
Col11a2	4	1	0	3	0	0
Glis3	3	2	0	0	0	0
AABR07022046.1	1	1	1	0	0	0
Dlg1	0	1	0	0	0	0
Cyp27a1	3	2	0	0	0	0
Olr1641	2	2	0	0	0	0
Dennd1c	0	2	0	0	0	0
RGD1624210	2	2	0	0	0	0
Fads2l1	1	1	0	0	0	0
Il1rl1	1	2	0	0	0	0
Nrip1	1	1	0	0	0	0
Olr1382	0	1	0	0	0	0
Chd7	4	2	0	1	0	0
Arid1a	0	1	0	0	0	0
Rmi2	2	1	0	0	0	0
Asap3	0	1	0	0	0	0
Ush2a	12	20	0	0	0	0
Serpina11	1	1	0	0	0	0
LOC100362344	0	1	0	0	0	0
Olr875	0	1	0	0	0	0
Olr205	1	1	0	0	0	0
Fancb	1	3	0	0	0	0
AABR07051550.1	0	2	0	0	0	0
Trpm1	0	1	0	0	0	0
Kcns1	1	1	0	0	0	0
Dclre1c	2	1	0	0	0	0
Slc35c2	3	1	0	0	0	0
Clvs1	0	1	0	0	0	0
Chit1	0	2	0	0	0	0
Pcdhgb7	29	20	0	0	0	0
LOC103690022	0	1	0	0	0	0
Dcaf17	0	1	0	0	0	0
RGD1559482	2	2	0	0	0	0
Dlgap5	5	6	0	0	0	0
AABR07034131.1	0	1	0	0	0	0
Mrpl33	0	1	0	0	0	0
Tgs1	2	2	0	1	0	0
Olr1117	2	1	1	0	0	0
AC123471.1	1	0	1	2	0	0
Cln5	0	1	0	1	0	0
AABR07026539.1	0	1	0	0	0	0
Nub1	0	1	0	0	0	0
Nom1	1	0	1	1	0	0
Cyp2c11	0	1	0	0	0	0
Preb	2	1	0	0	0	0
Abhd12b	0	1	0	0	0	0
Nudt8	1	2	0	0	0	0
Olr818	0	2	0	0	0	0
Gpr137b	2	1	0	0	0	0
Hexdc	0	1	0	0	0	0
Uspl1	0	4	0	0	0	0
Olr1151	1	1	0	0	0	0
Lao1	1	1	0	0	0	0
Cyp2b12	3	1	0	0	0	0
RGD1561215	0	1	0	0	0	0
Lrrc45	0	1	1	0	0	0
Pcnt	9	4	0	0	0	0
Morc1	0	1	0	0	0	0
Ppp1r10	1	1	0	0	0	0
Olr820	0	4	0	0	0	0
Fkbp15	2	5	0	0	0	0
Pik3c2b	7	2	0	0	0	0
Thoc6	0	1	0	0	0	0
Apobr	1	2	0	0	0	0
Rtl1	1	2	0	0	0	0
Afap1l1	2	1	0	0	0	0
Scn4a	2	3	0	1	0	0
Ric1	1	2	0	0	0	0
Tbcc	0	1	0	0	0	0
Suco	4	0	1	0	0	0
Zfp2	0	1	0	0	0	0
Gltpd2	4	1	0	0	0	0
Olr1449	0	1	0	2	0	0
Rps6kl1	0	3	0	0	0	0
Six4	0	1	0	0	0	0
Slc16a6	2	1	0	0	0	0
Luzp1	0	1	0	1	0	0
Tbx18	0	1	0	0	0	0
Apof	0	0	1	0	0	0
Tbc1d5	0	1	0	1	0	0
Bcan	0	1	0	0	0	0
Mef2a	1	1	0	0	0	0
Wrap53	0	1	0	1	0	0
Aadacl4	2	0	1	0	0	0
Bbs9	0	1	0	0	0	0
Slc25a46	1	1	0	0	0	0
Sugt1	0	3	1	0	0	0
Mroh9	2	1	0	4	0	0
Cdh11	2	1	0	0	0	0
Tigd2	1	1	0	0	0	0
Cfap46	6	2	0	1	0	0
Nxpe2	1	2	0	0	0	0
Fbn1	2	1	0	0	0	0
Slc7a13	1	1	0	0	0	0
Col5a3	6	5	0	0	0	0
Tpst2	0	1	0	0	0	0
Ddt	0	1	0	0	0	0
Lmcd1	0	1	0	0	0	0
St6gal2	0	1	0	0	0	0
Wrn	2	3	0	0	0	0
Lmf1	2	2	0	0	0	0
Mvk	2	0	1	0	0	0
Gemin8	0	1	0	0	0	0
LOC499843	0	1	0	0	0	0
Chpf	1	1	0	0	0	0
Ttc21b	2	2	0	0	0	0
AABR07061801.3	0	0	1	0	0	0
Lins1	3	3	0	0	0	0
Olr288	2	2	0	0	0	0
Me3	0	1	0	1	0	0
Il27	0	1	0	1	0	0
mrpl11	1	1	0	0	0	0
Lrfn1	1	2	0	0	0	0
Fam19a3	1	2	0	0	0	0
Olr1370	0	1	0	0	0	0
Atad2	1	2	0	0	0	0
Bco1	3	2	0	0	0	0
RGD1563159	0	1	0	0	0	0
Plg	2	5	0	0	0	0
RGD1311946	4	1	0	0	0	0
LOC100359986	0	1	0	0	0	0
Fcrl1	0	1	0	0	0	0
AABR07061152.1	0	3	0	0	0	0
Scel	2	2	0	0	0	0
Slc38a7	1	1	0	0	0	0
Olr1546	1	1	0	0	0	0
Tmem201	4	1	0	0	0	0
Car6	0	1	0	0	0	0
Pex6	0	4	0	0	0	0
Ace3	2	1	0	2	0	0
Afg3l1	0	1	0	0	0	0
Syde1	0	1	0	1	0	0
Stra13	1	1	0	0	0	0
Hdac9	1	1	0	1	0	0
Tshr	4	2	0	0	0	0
Olr1174	1	2	0	0	0	0
Ms4a14	1	2	0	0	0	0
Ech1	1	1	0	0	0	0
Morc2b	2	2	1	0	0	0
Trat1	0	1	0	0	0	0
Arap3	5	3	0	0	0	0
Col6a2	5	2	0	0	0	0
Dpp9	1	1	0	0	0	0
Ppbp	0	1	0	0	0	0
Nmnat3	6	2	0	0	0	0
Zfc3h1	0	0	1	0	0	0
Olr67	1	1	0	0	0	0
Rsph10b	2	1	0	0	0	0
AABR07012763.1	0	1	0	0	0	0
Znf48	0	1	0	0	0	0
Prep	4	1	0	3	0	0
Cyld	0	2	0	0	0	0
Ppfibp2	0	2	0	0	0	0
Prkd3	0	1	0	0	0	0
Spice1	3	2	0	0	0	0
Olr137	5	1	0	0	0	0
Syne3	3	2	0	0	0	0
Proser1	0	1	0	0	0	0
Sntb1	2	1	1	0	0	0
Olr44	0	2	0	0	0	0
RGD1559904	2	2	0	0	0	0
Pigv	0	1	0	0	0	0
Igkv4-81	3	4	0	0	0	0
Lgals9	2	1	0	0	0	0
Nek10	2	3	0	0	0	0
Il18r1	1	1	0	0	0	0
Lrrc8a	0	1	0	0	0	0
Olr1709	0	1	0	1	0	0
Bhlha9	1	1	0	0	0	0
Daxx	2	3	0	1	0	0
Helz	1	1	0	0	0	0
Akr1c1	0	1	0	0	0	0
Olr1421	1	1	0	0	0	0
Sfxn3	0	1	0	2	0	0
Plscr1	4	1	0	1	0	0
Ryr1	7	3	1	0	0	0
Ldlrap1	1	1	0	0	0	0
Man1c1	2	1	0	0	0	0
Hsh2d	0	1	0	1	0	0
Ccdc33	0	3	0	0	0	0
Skap1	0	1	0	0	0	0
Irf7	1	1	0	0	0	0
Olr862	0	1	0	0	0	0
Edil3	2	1	0	0	0	0
AABR07062513.1	13	1	0	0	0	0
LOC310177	0	1	1	0	0	0
Hspa4	0	1	0	0	0	0
Pikfyve	2	1	0	0	0	0
RGD1564463	0	1	0	0	0	0
Cav2	1	1	0	1	0	0
Ccdc191	2	3	0	0	0	0
Fbxo5	0	0	1	0	0	0
NEWGENE_1565481	1	1	0	0	0	0
Wdyhv1	0	1	0	0	0	0
Adgra1	1	1	0	0	0	0
Gltscr1l	1	1	0	0	0	0
LOC100361705	0	3	0	0	0	0
Pabpc2	2	1	0	0	0	0
Olr181	0	1	0	0	0	0
LOC680920	3	12	0	0	0	0
Cldn1	0	1	0	0	0	0
Susd2	0	1	0	0	0	0
Rad51b	0	1	0	0	0	0
Ogfr	0	1	0	0	0	0
Serpina12	1	1	0	0	0	0
Olr1498	0	1	0	0	0	0
Unc80	0	1	0	0	0	0
Olr240	0	1	0	0	0	0
Uroc1	2	1	0	0	0	0
Ndufa2	1	1	0	0	0	0
AABR07057495.1	1	1	0	0	0	0
Bfar	0	1	0	0	0	0
Nphs1	2	2	0	0	0	0
Fra10ac1	1	1	0	0	0	0
Taf4b	1	3	0	0	0	0
Elfn1	5	1	0	0	0	0
Dcbld2	2	0	1	0	0	0
Zfp365	0	1	0	0	0	0
Pcdhgb8	11	10	0	0	0	0
Zbtb16	2	1	0	0	0	0
Cand2	1	1	0	2	0	0
LOC684170	0	1	0	0	0	0
Pde5a	1	1	0	0	0	0
Il2ra	0	1	0	0	0	0
Olr1405	0	1	0	0	0	0
Yipf5	1	1	1	0	0	0
Rufy3	0	1	0	1	0	0
Olr1606	1	1	0	0	0	0
Sesn2	1	3	0	0	0	0
RGD1565415	0	2	0	0	0	0
Adgrl4	2	1	0	0	0	0
Aig1	0	1	0	0	0	0
Foxl1	1	1	0	0	0	0
Dnah7	2	1	0	1	0	0
AABR07005506.1	0	1	0	0	0	0
LOC685767	1	4	0	1	0	0
Tnfrsf18	0	1	0	0	0	0
Wfdc12	0	2	0	0	0	0
Cpb1	1	1	0	0	0	0
Odf3b	0	1	0	0	0	0
Lman1l	0	2	0	0	0	0
Spata45	0	1	0	0	0	0
Gpx3	0	1	0	2	0	0
Parp3	0	1	0	0	0	0
Tbc1d8b	1	3	0	0	0	0
Sohlh2	0	1	0	0	0	0
AABR07027447.1	1	1	0	0	0	0
Olr332	0	2	0	0	0	0
Rad21l1	0	1	0	0	0	0
Tinagl1	1	1	0	0	0	0
Chd8	2	2	0	0	0	0
LOC690435	0	0	1	0	0	0
Slc4a9	0	1	0	0	0	0
Galnt5	2	1	0	0	0	0
Tecpr2	1	3	0	0	0	0
Zfp688	0	1	0	1	0	0
AABR07054117.1	0	1	1	0	0	0
Igkv8-27	0	2	0	0	0	0
AC096809.1	0	1	0	0	0	0
Zcchc14	0	0	1	0	0	0
Fry	8	2	0	11	0	0
Cenpo	1	1	0	0	0	0
AABR07067749.1	0	1	0	0	0	0
Plekhg2	1	1	1	0	0	0
Ormdl3	3	1	0	0	0	0
Vom2r29	2	1	0	0	0	0
AABR07014804.1	1	1	0	0	0	0
Cdh26	0	2	0	0	0	0
Olr376	0	2	1	0	0	0
Nt5c	0	1	0	0	0	0
Epb41l4a	3	1	0	0	0	0
Olr530	1	4	0	1	0	0
Krtap13-1	0	1	0	0	0	0
Upf2	0	1	0	0	0	0
Med1	1	1	0	0	0	0
Casp7	0	1	0	1	0	0
Lonrf1	0	1	0	1	0	0
Olr363	0	1	0	0	0	0
Nfkbid	4	1	0	0	0	0
Rpa2	1	1	0	0	0	0
Cant1	0	3	0	0	0	0
Atg7	1	1	0	1	0	0
Pcdhga6	4	2	0	0	0	0
Serpina3c	0	2	0	0	0	0
Olr1501	2	2	0	0	0	0
Aff4	2	1	0	0	0	0
Kri1	3	1	1	0	0	0
Olr516	1	1	0	0	0	0
Oard1	0	1	0	0	0	0
RGD1559534	0	1	0	0	0	0
AABR07060980.1	0	1	0	0	0	0
Cldn16	0	1	0	0	0	0
AABR07051670.1	0	1	0	0	0	0
Mrpl44	2	1	0	0	0	0
Olr1075	1	1	0	0	0	0
Tnfrsf1b	4	3	0	0	0	0
Ide	1	2	0	0	0	0
Oosp1	0	2	0	0	0	0
Eomes	1	1	0	1	0	0
Sptbn4	3	1	0	0	0	0
Bnip3l	0	1	0	0	0	0
C1r	6	4	0	0	0	0
Ehbp1l1	0	5	0	0	0	0
Ambra1	0	1	0	0	0	0
LOC100362830	0	1	0	0	0	0
Ifrd2	0	1	0	0	0	0
Upb1	0	1	0	0	0	0
Gbp2	1	4	2	0	0	0
RGD1562400	2	1	0	0	0	0
Olr1596	1	1	0	0	0	0
Ralyl	0	1	0	0	0	0
Strn4	0	1	0	0	0	0
Cdkal1	0	1	0	0	0	0
Ppl	1	1	0	3	0	0
Pde6c	4	3	0	0	0	0
Smim23	0	1	0	0	0	0
Prkcsh	1	1	0	0	0	0
Htr1b	0	1	0	0	0	0
Ifit1	0	1	0	0	0	0
Mrpl37	0	1	0	0	0	0
Adamts16	1	1	0	0	0	0
LOC100364769	0	1	0	0	0	0
Myo9a	3	1	0	0	0	0
Npnt	0	1	0	0	0	0
Hoxb7	0	1	0	0	0	0
Asb5	0	1	0	0	0	0
Dusp23	2	1	0	0	0	0
Grid2ip	0	1	0	1	0	0
Rhbdf2	2	0	1	0	0	0
RGD1311892	0	0	1	0	0	0
Il23r	0	1	0	0	0	0
Zfp780b	1	1	0	0	0	0
AABR07017236.1	0	1	0	0	0	0
AABR07017597.1	0	0	1	0	0	0
Rec114	3	1	0	0	0	0
Chsy3	2	1	0	0	0	0
LOC304725	1	1	0	0	0	0
Lacc1	3	1	0	0	0	0
Myo9b	5	2	0	0	0	0
Ddx24	3	1	0	0	0	0
Fstl4	0	2	0	0	0	0
Layn	0	3	0	0	0	0
Plekhh1	4	1	0	2	0	0
Wnk3	0	1	0	0	0	0
Tmem231	0	1	0	0	0	0
Catip	0	0	1	0	0	0
Mybl2	2	1	1	0	0	0
Arhgap28	3	1	1	0	0	0
LOC685184	0	0	1	0	0	0
Olr1122	0	1	0	0	0	0
Fbxo6	3	1	0	0	0	0
Qars	1	2	0	2	0	0
Tob1	0	0	1	0	0	0
AABR07060872.1	0	1	0	0	0	0
RGD1561017	0	1	0	0	0	0
Ttc21a	0	1	0	1	0	0
Ptpro	2	2	0	0	0	0
Cass4	11	2	2	0	0	0
Mag	1	1	0	0	0	0
Ikzf3	0	1	0	0	0	0
Agt	2	1	0	0	0	0
Lmf2	0	1	0	1	0	0
Aunip	0	3	0	0	0	0
Prex1	4	1	0	0	0	0
Olr1638	1	1	0	0	0	0
AABR07061131.1	2	6	0	0	0	0
Mageh1	0	1	0	0	0	0
LOC290876	1	1	0	0	0	0
Olr1130	0	1	0	0	0	0
Erp44	0	1	0	0	0	0
Ssrp1	1	1	0	1	0	0
LOC691661	4	2	0	1	0	0
Dennd1b	0	1	0	0	0	0
Raver1	0	2	0	0	0	0
Gm21915	0	0	1	0	0	0
Trim68	0	1	0	0	0	0
Grm6	8	1	0	3	0	0
Asb2	2	1	0	0	0	0
Myoz2	0	1	0	0	0	0
RGD1559508	1	1	1	0	0	0
Ssh1	0	1	0	0	0	0
Olr1433	2	1	0	0	0	0
Slc2a10	1	2	0	0	0	0
Parp6	0	3	0	0	0	0
Aldh1l1	2	1	0	0	0	0
Eif3c	4	1	0	0	0	0
Cyp1a2	3	1	0	0	0	0
Olr87	3	4	0	0	0	0
AABR07052130.1	0	1	0	0	0	0
Clhc1	0	1	0	0	0	0
Pragmin	6	6	0	0	0	0
Tmem74	0	1	0	0	0	0
Zc3h7a	1	1	0	0	0	0
Ino80c	0	1	0	0	0	0
Olr1171	0	1	0	0	0	0
Tbc1d32	0	1	0	2	0	0
AC080157.1	0	3	1	0	0	0
Tspyl5	0	1	0	0	0	0
Crp	0	2	0	0	0	0
H1foo	0	1	0	0	0	0
PCOLCE2	2	1	0	0	0	0
Lamb2	0	1	0	2	0	0
Pgc	0	1	0	0	0	0
Adamts5	2	2	0	2	0	0
Olr1149	5	4	1	0	0	0
AC094647.2	0	3	2	0	0	0
Ccdc79	1	3	0	0	0	0
Pkd2l1	6	2	0	0	0	0
Olr889	0	1	0	0	0	0
Ccdc141	1	1	0	0	0	0
Abca5	2	1	0	0	0	0
Itga2	1	2	0	1	0	0
Cryga	2	1	0	0	0	0
Rnf183	0	1	0	0	0	0
Traip	0	1	0	1	0	0
Cyp4b1	1	1	0	0	0	0
Zfp68	2	1	0	0	0	0
Ephx2	2	3	0	0	0	0
Crlf1	0	1	0	0	0	0
Trim40	0	1	0	0	0	0
Gpnmb	1	1	0	0	0	0
Dnah8	21	2	1	1	0	0
Slc3a2	1	1	0	0	0	0
Olr832	4	5	0	0	0	0
Tmem241	3	2	0	0	0	0
Crtac1	0	1	0	0	0	0
Olr660	0	1	0	0	0	0
Slc23a3	0	1	0	0	0	0
Arl16	1	1	0	1	0	0
RT1-M6-2	2	1	1	0	0	0
Col9a3	0	1	0	0	0	0
LOC100911670	4	1	0	0	0	0
Anln	0	1	0	0	0	0
Mcoln2	2	2	0	2	0	0
LOC680273	1	2	0	0	0	0
Taf1c	1	1	0	0	0	0
Olr1132	0	1	0	0	0	0
Cyp4a1	0	1	0	0	0	0
Serpina3m	3	1	0	0	0	0
Dst	22	11	0	0	0	0
Spata7	1	1	0	0	0	0
Olr1692	0	0	1	0	0	0
Eprs	8	2	0	0	0	0
Atp4a	3	1	0	0	0	0
Ust5r	0	1	0	0	0	0
LOC688286	0	4	0	0	0	0
Thrb	0	2	0	0	0	0
Tmtc3	3	1	0	1	0	0
LOC100912483	0	1	0	0	0	0
Dhx37	9	4	0	0	0	0
Kirrel2	0	2	0	0	0	0
Cntf	0	1	0	0	0	0
Sept9	1	1	0	0	0	0
AABR07051535.1	1	3	0	0	0	0
Tmc6	3	3	3	0	0	0
Olr1012	1	1	0	1	0	0
Gbp4	1	1	0	0	0	0
Art1	0	0	1	0	0	0
Sdc3	1	1	0	0	0	0
Notch3	8	2	0	2	0	0
Ltbp4	3	3	0	0	0	0
RT1-CE4	0	1	1	0	0	0
Kif17	0	1	0	1	0	0
Egr2	3	1	0	0	0	0
Plekhg5	1	2	0	0	0	0
Igkv11-125	0	5	0	0	0	0
Adam8	0	0	1	0	0	0
Igkv1-99	0	0	1	0	0	0
Dlk2	0	1	0	0	0	0
Gpr153	0	1	0	0	0	0
Zyg11a	1	1	0	0	0	0
Slc25a48	1	1	0	0	0	0
Gopc	0	1	0	0	0	0
Kcnk7	0	1	0	0	0	0
AABR07061614.1	1	1	0	0	0	0
Tbc1d7	0	1	0	0	0	0
AC118833.1	0	1	0	0	0	0
RGD1559877	0	1	0	0	0	0
Pcdhga8	2	1	0	0	0	0
AC103056.1	2	1	0	0	0	0
Olr537	1	1	0	0	0	0
Pot1b	0	1	0	0	0	0
Adcy9	1	1	0	1	0	0
Ftcd	4	2	0	0	0	0
Olr357	0	1	0	0	0	0
Plxnb1	1	1	0	0	0	0
Sart1	1	1	0	0	0	0
Gcgr	0	1	0	1	0	0
Slc6a4	0	1	0	0	0	0
Nuggc	3	1	0	0	0	0
Adgrd1	2	1	0	0	0	0
Vpreb3	0	1	0	0	0	0
Snx20	1	1	0	0	0	0
Thumpd2	1	2	0	0	0	0
Prdm10	1	1	0	0	0	0
Fam3b	1	2	0	0	0	0
Cfap126	0	1	0	0	0	0
RGD1310335	1	1	0	0	0	0
AABR07002774.1	0	2	0	0	0	0
Ptpn21	0	1	0	2	0	0
Zfp282	0	0	1	0	0	0
Erbb2	0	1	0	0	0	0
Nphp4	1	1	1	0	0	0
Dnah17	24	2	0	0	0	0
AABR07051730.1	0	3	0	0	0	0
Rnls	0	1	0	0	0	0
Olr1164	2	1	1	0	0	0
Psgb1	0	2	0	0	0	0
Tsc22d1	1	1	0	0	0	0
Zfp276	1	1	0	0	0	0
Map2k2	0	1	0	0	0	0
Cfhr1	0	2	0	0	0	0
Fcamr	0	1	0	0	0	0
Irg1	2	1	0	1	0	0
LOC102547344	0	2	0	0	0	0
Kif1b	2	4	1	0	0	0
Tmem174	2	1	0	0	0	0
Olr486	1	1	0	0	0	0
Olr1600	4	1	0	0	0	0
LOC100909824	2	6	0	0	0	0
Bmx	0	1	0	1	0	0
Mrps30	1	1	0	0	0	0
LOC689725	3	4	0	0	0	0
Kif11	3	4	0	0	0	0
Scn10a	2	2	1	0	0	0
Dag1	0	1	0	0	0	0
Dnase2b	0	1	0	1	0	0
Olr1576	0	2	0	0	0	0
Prok1	0	1	0	1	0	0
Mospd2	0	1	0	0	0	0
Olr1158	0	1	0	0	0	0
Cacna1g	0	1	0	1	0	0
Greb1l	2	1	0	0	0	0
Cpox	1	1	0	0	0	0
Serping1	0	1	0	1	0	0
RGD1565611	0	1	0	1	0	0
Olr113	1	2	0	0	0	0
Rpl7l1	0	2	0	0	0	0
Ighmbp2	6	3	0	0	0	0
Itga11	1	1	0	0	0	0
Fndc3b	2	1	0	1	0	0
Pcdhgb5	3	2	0	0	0	0
Uba7	1	1	0	2	0	0
Syt8	1	1	0	0	0	0
Tlr8	3	1	0	0	0	0
Bola3	0	1	0	0	0	0
Olr1119	1	1	0	0	0	0
Fanca	4	1	0	0	0	0
Pard6b	0	1	0	0	0	0
Rassf10	2	1	0	0	0	0
L3mbtl1	1	1	0	0	0	0
Cep78	1	4	0	0	0	0
Tuft1	0	1	0	2	0	0
Sgo2	0	1	0	0	0	0
Gabrr3	1	1	0	0	0	0
Tpbg	0	1	0	1	0	0
Alk	3	1	0	0	0	0
LOC685171	1	1	0	0	0	0
Crispld1	0	1	0	0	0	0
Cyp2c13	2	7	0	0	0	0
Adamts19	0	1	0	0	0	0
Cabin1	7	1	0	0	0	0
Abcg8	1	1	0	0	0	0
Dnmt1	3	1	0	0	0	0
Atl3	0	1	0	0	0	0
Tenm2	1	1	0	3	0	0
Ppp2r3a	0	1	0	1	0	0
Abca4	4	1	0	0	0	0
Ampd1	2	2	0	0	0	0
Dpf1	0	1	0	0	0	0
Phip	0	1	0	0	0	0
Spp1	1	1	0	1	0	0
Ogfrl1	3	2	0	0	0	0
Olr583	0	1	0	0	0	0
Krt28	0	1	0	0	0	0
LOC498265	0	1	0	0	0	0
Cipc	0	1	0	0	0	0
Mthfd2	0	1	0	0	0	0
Ces1a	3	3	0	0	0	0
Olr178	0	2	0	0	0	0
Pum3	0	2	0	0	0	0
Gbp3	0	1	0	0	0	0
Cnbd1	1	0	1	0	0	0
Pdcd6ip	0	1	0	0	0	0
Slc2a2	3	1	1	4	0	0
LOC100912573	1	1	0	0	0	0
Nrxn2	8	1	0	0	0	0
Sart3	4	1	0	0	0	0
RGD1565685	0	1	0	0	0	0
AABR07056503.1	1	1	0	1	0	0
Cd300ld	0	1	0	0	0	0
Fam110c	1	1	0	0	0	0
Fcho2	1	0	1	0	0	0
Olr324	0	1	0	0	0	0
Piezo1	4	1	0	0	0	0
Ankrd35	0	1	0	1	0	0
LOC100911215	2	1	0	0	0	0
Adam22	2	1	0	2	0	0
RGD1310081	3	7	0	0	0	0
Oraov1	0	2	0	0	0	0
Zrsr1	0	1	0	0	0	0
Filip1l	1	2	0	0	0	0
Tango6	1	3	0	0	0	0
Eps8	6	1	0	0	0	0
Sdr42e1	2	1	0	1	0	0
Naca	1	1	1	0	0	0
Acot11	0	1	0	0	0	0
Adap2	0	1	0	1	0	0
AC107446.2	1	2	0	0	0	0
Olr340	1	2	0	0	0	0
Olr594	0	1	0	0	0	0
Ttc30b	0	1	0	2	0	0
Ptprn2	2	3	0	0	0	0
Ppp6r2	1	1	0	0	0	0
Fer1l6	7	2	0	1	0	0
Olr1165	0	3	0	0	0	0
Spag1	3	1	0	0	0	0
Tex2	6	3	0	1	0	0
Nipsnap3b	1	1	0	0	0	0
Nxnl2	0	1	0	0	0	0
Sgk2	3	1	0	0	0	0
LOC102553760	0	2	0	0	0	0
Olr326	1	2	0	0	0	0
LOC691141	1	1	1	0	0	0
Lrrc75a	0	1	0	0	0	0
Prlhr	0	1	0	0	0	0
Rbm7	1	1	0	0	0	0
Olr1671	0	1	0	0	0	0
Zfp167	1	1	0	1	0	0
Dear	0	1	0	0	0	0
LOC100362965	0	0	1	0	0	0
Olr1595	1	1	0	0	0	0
Nepro	0	1	0	0	0	0
Twistnb	1	0	1	0	0	0
Morc4	0	1	0	0	0	0
Thada	1	2	0	0	0	0
LOC685321	0	1	0	0	0	0
Olr1584	3	2	0	0	0	0
Catsperd	0	2	0	0	0	0
Armc2	0	1	0	0	0	0
Atr	2	1	0	0	0	0
Bach1	2	1	0	0	0	0
Hnf4g	0	1	0	1	0	0
Igfals	1	1	0	0	0	0
Ankrd1	0	1	0	0	0	0
LOC102554315	0	1	0	0	0	0
Speg	8	6	0	0	0	0
4930596D02Rik	0	1	0	0	0	0
Trmt10c	0	1	0	0	0	0
Vom2r75	1	1	0	0	0	0
C4bpa	3	4	1	0	0	0
Rbm43	2	1	0	0	0	0
RGD1309594	5	2	0	0	0	0
Zdhhc19	0	1	1	0	0	0
Mgat5b	2	1	0	0	0	0
Aim1	5	2	0	0	0	0
Dennd2d	0	2	0	0	0	0
Napg	0	1	0	0	0	0
Lss	7	3	0	0	0	0
Olr1088	0	2	0	0	0	0
Myh8	4	1	0	0	0	0
Tbc1d23	1	1	0	0	0	0
Gli2	0	2	0	0	0	0
Naif1	2	1	0	0	0	0
Olr1172	3	2	0	0	0	0
AABR07021086.1	3	1	0	0	0	0
Gemin2	0	1	0	0	0	0
Nfam1	0	1	0	0	0	0
Rxfp2	0	1	0	1	0	0
Scg5	0	1	0	0	0	0
RGD1565317	1	1	0	0	0	0
Glipr1l1	0	1	0	0	0	0
Olr475	1	1	0	0	0	0
Tmem177	0	2	0	0	0	0
Gpr152	0	1	0	0	0	0
AABR07002783.1	0	1	0	0	0	0
Rasal3	0	2	0	2	0	0
Ybey	1	1	0	0	0	0
Psat1	1	1	0	0	0	0
Zgpat	1	1	0	0	0	0
Mcm3ap	4	3	0	0	0	0
Slc4a3	2	1	0	0	0	0
LOC307727	0	1	0	0	0	0
Slc9a3r1	2	1	0	0	0	0
Ehmt2	1	2	0	4	0	0
Mapk6	1	1	0	0	0	0
Mef2d	0	1	0	0	0	0
Fndc7	0	1	0	0	0	0
Tnk1	0	1	0	0	0	0
Depdc1	4	2	0	1	0	0
LOC686683	0	0	1	0	0	0
Csn1s2b	0	2	0	0	0	0
Loxl1	0	1	0	0	0	0
Pprc1	2	1	0	0	0	0
Draxin	0	1	0	0	0	0
Epor	0	1	0	0	0	0
LOC102557244	0	3	0	0	0	0
Sept1	0	1	0	0	0	0
Olr374	0	1	0	0	0	0
Olr1124	0	2	0	0	0	0
Prss35	0	1	0	1	0	0
Olr607	0	1	0	0	0	0
Upk1a	2	1	0	0	0	0
Wdr95	2	1	0	2	0	0
Rad54b	0	1	0	0	0	0
Rpl14	0	0	1	0	0	0
Zfp866	1	1	0	1	0	0
Myh15	3	2	1	0	0	0
Endov	0	1	0	0	0	0
Tarbp1	8	6	0	0	0	0
Tmtc4	0	1	0	0	0	0
Cdh4	3	1	0	0	0	0
LOC100909399	3	3	0	1	0	0
Fabp5	0	1	0	0	0	0
Plekhf1	1	1	0	0	0	0
Olr691	0	1	0	1	0	0
Tnn	1	1	0	0	0	0
Olr623	0	1	0	0	0	0
AABR07019903.1	0	2	0	0	0	0
H6pd	0	1	0	0	0	0
Gpkow	2	1	0	0	0	0
Hrnr	0	1	0	0	0	0
Noc2l	1	1	0	0	0	0
Gramd1a	0	1	0	0	0	0
Lax1	4	7	0	0	0	0
Lrrn3	1	1	0	1	0	0
Il1rl2	0	2	0	0	0	0
Tmem159	0	1	0	0	0	0
Fndc3a	0	1	0	0	0	0
LOC103691301	1	2	0	0	0	0
Pias4	0	1	0	1	0	0
Bpifa6	0	1	0	0	0	0
Cela1	2	2	0	0	0	0
Ly6g5c	0	0	1	0	0	0
Ice1	3	2	0	0	0	0
Iqcf1	0	1	0	1	0	0
Asun	0	1	0	0	0	0
Vwce	1	1	0	0	0	0
LOC365238	2	3	1	0	0	0
Nradd	2	1	0	0	0	0
Fn3krp	0	1	0	0	0	0
Zfp131	1	1	0	0	0	0
Krt20	1	1	0	0	0	0
Pde4a	2	1	0	0	0	0
Pcdh1	3	1	0	0	0	0
Bpifc	2	2	0	1	0	0
Abcc3	1	1	0	2	0	0
Mx1	1	7	0	0	0	0
RT1-Db2	2	2	0	1	0	0
Olr987	1	0	1	0	0	0
Dpp4	0	1	0	0	0	0
Ltbp2	3	1	0	0	0	0
Olr1734	0	1	0	1	0	0
Muc5b	3	4	0	2	0	0
Ubxn11	3	1	0	0	0	0
Erbb3	2	1	0	0	0	0
AABR07064716.1	0	1	0	0	0	0
Afmid	0	1	0	0	0	0
RGD1564129	0	1	0	0	0	0
Allc	2	2	0	0	0	0
Zfp770	2	1	0	0	0	0
Ippk	0	1	0	1	0	0
Plxdc1	1	1	0	0	0	0
Hmgcs2	0	1	0	0	0	0
Crhbp	2	1	0	0	0	0
Trim65	2	3	0	0	0	0
Fam169b	1	1	0	0	0	0
Rhd	1	1	0	0	0	0
Marveld2	1	1	0	0	0	0
RGD1561195	0	3	0	0	0	0
Vom1r67	1	3	0	0	0	0
Cdca5	0	1	0	0	0	0
Spink7	0	1	0	1	0	0
RGD1561206	3	3	1	1	0	0
Gdap1	1	1	0	0	0	0
Cacna2d2	0	1	0	0	0	0
Xrcc5	3	2	0	1	0	0
Olr1450	1	1	0	0	0	0
AABR07060953.1	3	6	0	0	0	0
Stom	0	1	0	1	0	0
AC128582.1	0	1	0	0	0	0
Cfap69	1	1	0	0	0	0
Sytl1	0	2	0	0	0	0
Wisp2	1	1	0	0	0	0
Cep55	1	2	0	0	0	0
Fgf5	0	2	0	0	0	0
Kndc1	5	1	0	0	0	0
Erich5	0	1	0	0	0	0
Cacna1f	3	2	0	0	0	0
Olr1378	0	1	0	1	0	0
Lrrn4cl	0	1	0	0	0	0
Mthfr	7	2	0	0	0	0
Olr89	1	1	0	0	0	0
Mtrf1l	1	1	0	0	0	0
LOC100360244	0	1	0	0	0	0
Zmynd12	0	2	0	0	0	0
Mettl24	0	1	0	0	0	0
Asxl2	0	1	1	0	0	0
RGD1311343	0	1	0	0	0	0
Zranb3	2	2	0	0	0	0
Olr135	0	0	2	1	0	0
LOC499584	0	1	0	0	0	0
Rbm34	1	2	0	0	0	0
Itga3	3	1	0	0	0	0
Cxcl9	0	1	0	0	0	0
Zbed3	1	1	0	0	0	0
LOC102552378	1	3	0	0	0	0
Glyatl2	0	1	0	0	0	0
Itgae	3	1	0	2	0	0
AABR07025051.2	0	2	0	0	0	0
Steap1	1	1	0	0	0	0
RGD1564325	0	4	0	0	0	0
AABR07006278.1	0	2	0	0	0	0
Xrn1	1	1	0	0	0	0
Fam129b	1	1	0	0	0	0
Trap1a	0	1	0	0	0	0
Kif20b	0	1	0	0	0	0
Trim34	0	1	0	0	0	0
Ppp1r3a	3	1	0	1	0	0
Rgs9	1	1	0	0	0	0
Cep97	0	1	0	0	0	0
Olr633	3	6	0	1	0	0
Mybbp1a	1	2	0	0	0	0
Lrrc63	2	1	0	0	0	0
Caprin2	0	2	0	0	0	0
LOC691110	0	1	0	0	0	0
Gpatch2	0	1	0	0	0	0
Prss8	0	1	0	1	0	0
Tex15	2	7	0	0	0	0
Ablim3	0	1	0	0	0	0
Matn1	2	1	0	1	0	0
Cilp2	0	1	0	1	0	0
Fam104b	0	1	0	0	0	0
RT1-DOb	3	1	0	1	0	0
AABR07051548.1	0	1	0	0	0	0
Tmf1	1	1	0	0	0	0
Dsc3	0	1	0	2	0	0
Fam217b	0	1	0	0	0	0
RGD1309188	0	1	0	0	0	0
Nat3	0	1	0	0	0	0
Ergic2	0	1	0	0	0	0
Dnaja3	1	1	0	1	0	0
Tpcn2	0	2	0	0	0	0
Supt6h	3	1	0	0	0	0
LOC686677	0	1	0	0	0	0
LOC100361009	0	1	0	0	0	0
Tas2r134	1	1	0	0	0	0
Lyplal1	0	0	2	0	0	0
Slc22a8	0	1	0	0	0	0
AABR07029262.1	1	1	1	0	0	0
Hsd17b1	0	3	0	0	0	0
Ceacam15	0	1	0	0	0	0
Srrm3	0	1	0	1	0	0
Rnf207	0	1	0	0	0	0
Unc13d	1	1	0	0	0	0
Ankrd16	3	1	0	0	0	0
LOC100912759	0	1	0	0	0	0
Dpy19l4	0	2	0	0	0	0
Fn3k	0	1	0	0	0	0
Slc39a7	1	1	0	1	0	0
Stk11ip	1	1	0	0	0	0
Aff1	2	2	0	0	0	0
Sra1	0	1	0	0	0	0
LOC100360619	0	1	0	0	0	0
Olr631	1	4	0	1	0	0
Mnda	1	2	0	0	0	0
AABR07051733.5	0	1	0	0	0	0
Ifi27	0	1	0	0	0	0
Chst9	0	3	0	0	0	0
Smim5	0	2	0	0	0	0
LOC680396	0	1	0	0	0	0
Boc	1	1	0	0	0	0
Fzd6	1	3	1	0	0	0
Cdh3	4	2	0	0	0	0
RGD1306941	0	1	0	1	0	0
Defb28	0	1	0	0	0	0
Sbf1	0	1	0	0	0	0
Olr851	0	3	0	0	0	0
Ankzf1	0	1	0	0	0	0
Zfp663	1	1	0	0	0	0
Lca5	1	1	0	0	0	0
RGD1563606	0	1	0	0	0	0
AABR07044362.1	0	1	0	0	0	0
RGD1566373	0	1	0	0	0	0
Hmgxb3	3	1	0	0	0	0
Olr718	2	1	0	0	0	0
Kyat3	0	1	0	1	0	0
Tmem260	2	2	0	0	0	0
RGD1307182	3	9	0	0	0	0
AABR07051684.1	2	1	0	0	0	0
Ttk	2	1	0	0	0	0
Pnpla8	0	1	0	1	0	0
Olr1459	1	1	1	0	0	0
Lad1	0	1	0	0	0	0
Osbpl1a	2	2	0	0	0	0
Akr1c12l1	0	2	0	0	0	0
Pglyrp2	1	1	0	0	0	0
AABR07058884.2	0	1	0	0	0	0
Itih2	4	4	0	0	0	0
Ptprq	0	1	0	1	0	0
Cmah	0	1	0	7	0	0
Dock10	5	3	0	1	0	0
Casq2	2	1	0	2	0	0
Osbpl5	0	1	0	0	0	0
Crygc	0	2	0	0	0	0
AABR07060628.1	0	1	0	0	0	0
RGD1561157	0	1	0	0	0	0
Nav3	3	1	0	2	0	0
Pcdhgb1	2	2	1	0	0	0
Slc26a9	1	1	0	0	0	0
Snd1	1	1	0	0	0	0
Zfp692	0	0	1	0	0	0
Pla2g2a	0	1	0	0	0	0
Prdm14	0	1	0	0	0	0
Cldn4	0	1	0	1	0	0
Ccdc77	1	1	0	0	0	0
AABR07033612.1	0	1	0	1	0	0
Ikbke	0	1	0	0	0	0
Pcnx4	4	2	0	0	0	0
Ndfip2	1	1	0	0	0	0
Iqgap3	2	5	1	1	0	0
Ugt2b35	2	2	0	1	0	0
Lmo7	1	2	0	5	0	0
Ylpm1	0	0	1	0	0	0
Olr308	0	0	1	0	0	0
LOC100361595	1	2	2	0	0	0
Stpg1	1	2	0	0	0	0
LOC499219	1	3	0	0	0	0
AABR07070892.1	0	1	0	0	0	0
Olr1192	2	2	1	0	0	0
Olr1118	0	2	0	0	0	0
LOC102552128	0	0	1	0	0	0
Gngt1	0	1	0	0	0	0
Abi3bp	0	4	0	0	0	0
Sec31b	0	1	2	0	0	0
LOC690114	4	5	0	0	0	0
Kpna7	2	1	0	1	0	0
Aldh7a1	0	1	0	1	0	0
Ints2	0	1	0	1	0	0
RGD1564447	1	5	0	0	0	0
Rasgrf2	2	1	0	1	0	0
AABR07055413.1	0	0	1	0	0	0
RGD1311595	2	1	1	0	0	0
Zfp212	1	1	0	0	0	0
LOC685406	0	2	3	1	0	0
AABR07013065.1	0	1	0	0	0	0
Mrpl19	2	2	0	0	0	0
Olr1536	1	0	3	0	0	0
Lrp5	5	1	0	0	0	0
Recql5	2	2	0	0	0	0
Tacstd2	0	1	0	0	0	0
Cfap65	1	4	0	0	0	0
Cyp24a1	2	2	0	0	0	0
Pcdha2	0	1	0	0	0	0
Olr801	3	2	0	0	0	0
Kynu	0	1	0	0	0	0
Adgrf5	0	1	0	4	0	0
Fkbpl	1	1	0	0	0	0
Cenpm	0	1	0	0	0	0
Pip	1	1	0	0	0	0
Zxdc	1	1	0	0	0	0
Shkbp1	3	1	0	0	0	0
Olr604	1	1	0	1	0	0
AABR07006871.1	0	0	1	0	0	0
LOC103690408	1	2	0	0	0	0
Col19a1	2	3	0	0	0	0
Olr697	1	1	0	0	0	0
Tmem251	0	1	0	0	0	0
Rpl34-ps1	0	1	0	0	0	0
Steap4	2	1	0	0	0	0
Pcdh12	6	2	0	0	0	0
Sall2	0	1	0	0	0	0
Spata22	1	1	0	0	0	0
Igkv4-86	1	6	3	0	0	0
Ankk1	1	2	2	0	0	0
Scrn2	0	3	0	0	0	0
Umodl	4	4	0	0	0	0
Ghsr	0	1	0	0	0	0
Abca6	2	4	0	0	0	0
Grin2c	1	1	0	0	0	0
Krtap9-5	0	1	0	0	0	0
RGD1309108	1	1	0	0	0	0
Gpalpp1	2	1	0	0	0	0
Psmd11	0	1	0	0	0	0
RGD1566189	0	1	0	0	0	0
Olr1687	4	1	0	0	0	0
Olr535	1	1	1	1	0	0
Tdrd1	0	2	0	0	0	0
AABR07044783.1	5	2	1	0	0	0
Catsper4	1	1	0	0	0	0
Ddx58	1	1	0	2	0	0
LOC102551255	0	1	0	0	0	0
Ptpn12	1	0	1	0	0	0
Rit1	0	1	0	0	0	0
LOC100364265	1	2	0	0	0	0
Ahnak	15	7	0	0	0	0
Guk1	0	1	0	1	0	0
Ap5b1	1	2	0	0	0	0
Nup98	0	1	0	1	0	0
Cyp2c24	0	1	0	0	0	0
Zfp563	0	1	0	0	0	0
Map3k6	6	2	0	0	0	0
Mansc4	0	1	0	0	0	0
Olr471	2	2	0	0	0	0
Zfp330	0	1	0	0	0	0
Phf3	1	1	0	0	0	0
LOC102547059	1	2	0	0	0	0
tGap1	1	2	0	0	0	0
AC123280.1	0	2	0	0	0	0
Pth2r	2	1	0	0	0	0
Nup133	4	2	0	2	0	0
Mrpl48	1	1	0	1	0	0
Islr2	6	1	0	0	0	0
Pde6a	2	1	0	0	0	0
Npc1	13	4	0	0	0	0
Dfna5	0	1	0	2	0	0
Pde11a	0	1	0	0	0	0
LOC100361079	1	3	1	0	0	0
Ms4a4c	3	1	0	0	0	0
Cxcl11	0	2	0	1	0	0
AABR07066416.1	0	1	0	0	0	0
Tmem132a	1	1	0	0	0	0
Lmod1	2	3	0	0	0	0
Sox13	0	2	0	0	0	0
Olr186	1	2	0	0	0	0
Rgs13	0	1	0	0	0	0
Snx31	1	1	0	0	0	0
Piezo2	2	1	0	1	0	0
Olr1670	1	5	0	0	0	0
Or7e24	1	2	0	0	0	0
Cdk5rap2	3	3	0	0	0	0
Add3	3	1	0	0	0	0
Vps53	0	1	0	0	0	0
Pnmal1	0	1	0	0	0	0
Dtnb	1	1	0	0	0	0
Zfpm1	0	2	0	0	0	0
RGD1560883	0	1	0	0	0	0
Tbx10	0	1	0	0	0	0
Timeless	2	4	0	0	0	0
Gpr179	3	1	0	0	0	0
LOC100911100	1	2	0	0	0	0
AABR07012269.1	0	1	1	0	0	0
Map4k1	4	1	0	0	0	0
Slf1	0	2	0	0	0	0
AABR07027339.1	0	1	0	0	0	0
Stoml1	0	1	0	0	0	0
Heatr3	2	2	0	0	0	0
Alms1	5	5	0	0	0	0
Pcdhga11	8	5	0	0	0	0
LOC688526	0	1	0	0	0	0
Suox	0	1	0	0	0	0
LOC679822	0	1	0	0	0	0
Zcchc10	2	2	5	0	0	0
Cyp2b2	1	1	0	0	0	0
Pklr	1	1	0	1	0	0
Nudt4	1	1	0	0	0	0
Cyp2s1	0	1	0	0	0	0
Rbm33	0	1	0	0	0	0
AABR07061158.1	0	2	0	0	0	0
Espn	0	1	0	0	0	0
LOC684376	0	2	0	1	0	0
Olr867	0	1	0	0	0	0
Slc44a5	0	1	0	0	0	0
Ccdc151	1	1	0	0	0	0
Olr98	0	1	0	0	0	0
Etl4	3	1	0	6	0	0
Fbxo44	0	1	0	0	0	0
Slc5a2	2	1	0	2	0	0
Ccl11	1	1	0	0	0	0
Ccl2	0	1	0	0	0	0
Mug1	7	3	0	0	0	0
Nos1	2	1	0	3	0	0
Bsn	1	3	0	2	0	0
LOC103690166	3	8	1	0	0	0
Eya1	0	0	1	0	0	0
Syce1l	0	1	0	0	0	0
Alas2	0	1	0	0	0	0
Sema4f	0	1	0	0	0	0
LOC679803	6	1	0	0	0	0
Serpina5	2	2	0	0	0	0
LOC680322	0	1	0	0	0	0
Msl3l2	0	1	0	0	0	0
Scube3	0	1	0	1	0	0
Tnfrsf8	0	1	0	0	0	0
Myo1h	1	1	0	0	0	0
Ttc24	0	1	0	0	0	0
Sell	0	1	0	0	0	0
Tcap	1	1	0	0	0	0
Sapcd1	0	1	0	0	0	0
Fam111a	2	6	0	0	0	0
LOC690235	0	1	1	0	0	0
RGD1307443	0	1	0	0	0	0
Mbtd1	0	1	0	1	0	0
Tm7sf3	0	1	0	0	0	0
Dusp7	0	1	0	0	0	0
AABR07012868.1	0	1	0	0	0	0
Per3	1	3	0	0	0	0
Ppp1r3c	3	1	0	0	0	0
LOC498414	0	4	0	0	0	0
Bbx	0	1	0	0	0	0
Olr380	2	2	0	0	0	0
Lama3	1	1	0	0	0	0
Olr1162	3	0	1	0	0	0
Ms4a6c	1	2	0	0	0	0
Igsf7	3	1	0	0	0	0
Nipal2	0	1	0	0	0	0
Zhx1	0	1	0	0	0	0
LOC690096	0	0	1	0	0	0
Rep15	0	4	0	0	0	0
Sntn	0	2	0	0	0	0
Bahcc1	2	0	2	1	0	0
RGD1559644	1	1	0	0	0	0
Dpep2	1	1	0	1	0	0
Sik2	1	1	0	0	0	0
Hif1a	0	1	0	0	0	0
Fcgbpl1	3	2	0	0	0	0
LOC103691092	5	4	1	0	0	0
AABR07036608.1	2	9	0	0	0	0
Icam5	1	2	0	0	0	0
Riok3	0	1	0	0	0	0
Pcdhga10	4	4	1	0	0	0
Maged2	0	1	0	0	0	0
Myo18b	9	4	0	0	0	0
Sh2b2	1	1	0	2	0	0
Esr1	4	1	1	0	0	0
Mc2r	1	1	0	0	0	0
Zfp870	0	1	0	0	0	0
Tnni3k	0	1	0	1	0	0
Dync1li2	2	1	0	0	0	0
Itga10	1	1	0	0	0	0
Cep131	0	2	0	4	0	0
Olr343	2	1	0	0	0	0
Mvd	0	1	0	0	0	0
Apmap	1	1	0	0	0	0
Fcer2	0	1	0	0	0	0
Anks4b	0	2	0	0	0	0
Fnip2	0	1	0	0	0	0
Otoa	0	1	0	0	0	0
Pcdhga7	0	1	0	0	0	0
Slc11a2	2	2	0	0	0	0
Cntrl	2	0	1	2	0	0
Cyp4a2	0	1	0	0	0	0
RGD1309079	0	0	1	2	0	0
Frs3	2	0	1	0	0	0
RGD735029	1	2	0	0	0	0
Kcna6	0	2	0	0	0	0
Vom1r68	0	1	0	0	0	0
Rmdn1	1	2	0	0	0	0
Clic5	1	1	0	0	0	0
Olr1163	1	1	0	0	0	0
Aoah	0	1	0	0	0	0
Parn	0	1	0	0	0	0
Ndufb10	0	1	0	0	0	0
Pcdhac1	0	1	0	0	0	0
Gcfc2	4	6	0	0	0	0
Lars2	2	1	0	0	0	0
RGD1307603	0	1	0	0	0	0
Otogl	0	1	0	0	0	0
Col18a1	1	1	0	0	0	0
Abcg3l1	0	1	0	0	0	0
Bend3	0	1	0	0	0	0
Olr510	0	1	0	0	0	0
Nuak2	0	1	0	1	0	0
ENSRNOG00000061615	0	4	0	0	0	0
Clk4	0	1	0	0	0	0
Zfp521	1	1	0	0	0	0
Clec18a	1	2	0	4	0	0
Rreb1	7	2	0	0	0	0
RGD1305184	5	14	0	0	0	0
Prob1	3	2	0	0	0	0
Reg3a	2	2	0	0	0	0
AABR07070278.1	0	1	0	0	0	0
LOC100359679	0	1	0	0	0	0
Olr1543	0	1	0	0	0	0
Olr880	0	0	1	0	0	0
AABR07066994.1	0	3	0	0	0	0
Hrh4	2	1	0	0	0	0
Zfp498	1	1	0	0	0	0
Tmem170a	2	0	1	0	0	0
Nid1	0	1	0	2	0	0
Tle2	2	1	0	2	0	0
Pdgfrl	0	1	0	0	0	0
Sars2	1	2	0	0	0	0
Dars2	1	3	0	0	0	0
Abca7	2	2	0	0	0	0
F13b	1	2	0	0	0	0
Soat2	0	1	0	0	0	0
Olr821	0	1	0	0	0	0
Micall2	1	5	0	0	0	0
LOC100362172	0	1	0	0	0	0
RGD1559441	0	1	0	0	0	0
Zfp638	0	2	0	0	0	0
Ak3	0	1	0	0	0	0
Cpd	1	1	0	0	0	0
Rbbp8nl	0	1	0	0	0	0
Ubc	0	1	0	1	0	0
Sema6d	2	2	0	0	0	0
Sh2d3c	0	1	0	1	0	0
Mllt1	0	1	0	0	0	0
Impg1	0	1	0	2	0	0
Olr361	1	1	0	0	0	0
Erich1	0	1	0	0	0	0
Krt85	2	1	0	1	0	0
Vps13d	6	2	0	0	0	0
Rnf157	0	0	1	0	0	0
Olr70	0	1	0	0	0	0
Nit2	0	1	0	0	0	0
Olr641	1	1	0	0	0	0
Rimbp2	5	2	0	0	0	0
Cald1	0	1	0	3	0	0
AABR07003433.1	3	3	0	1	0	0
Lct	4	4	0	0	0	0
Dip2a	5	1	0	0	0	0
Zfp18	1	2	0	0	0	0
Ccdc91	0	1	0	0	0	0
Fam114a2	0	1	0	0	0	0
P3h1	0	2	0	0	0	0
Pnmal2	0	2	0	0	0	0
Dpyd	0	1	0	1	0	0
Atp2a3	2	2	0	0	0	0
Olr962	1	1	0	0	0	0
RGD1559459	0	1	0	0	0	0
Ces1f	0	1	0	0	0	0
B3gnt6	9	9	0	0	0	0
Tmed1	0	1	0	0	0	0
AC135409.1	0	1	0	0	0	0
AABR07011744.1	0	1	0	0	0	0
Mcemp1	0	1	0	0	0	0
Gca	0	1	0	0	0	0
Fam208b	1	2	0	0	0	0
Olr1076	1	1	0	0	0	0
RGD1562550	3	1	0	0	0	0
Prss48	2	3	0	0	0	0
Aadacl3	0	1	0	0	0	0
AABR07061254.1	0	1	0	0	0	0
Myd88	0	1	0	0	0	0
Olr379	2	1	0	0	0	0
AABR07002782.1	1	1	0	0	0	0
Serpina6	1	2	0	0	0	0
Fgb	3	1	0	0	0	0
Cyp2b1	0	2	0	0	0	0
Rttn	3	1	0	0	0	0
Olr651	0	1	0	0	0	0
Flcn	1	1	0	0	0	0
Topbp1	2	1	0	1	0	0
Ppcs	1	1	0	0	0	0
Nexn	0	1	0	0	0	0
Igkv19-93	0	1	0	0	0	0
Xdh	8	1	0	3	0	0
Oca2	0	1	0	0	0	0
AC126957.1	2	1	1	0	0	0
Unc79	13	1	0	0	0	0
Capn15	0	1	0	1	0	0
Abcc1	0	1	0	0	0	0
AABR07013086.1	0	2	0	0	0	0
Zfp90	2	1	0	0	0	0
Usp6nl	2	3	0	0	0	0
Bicdl2	1	1	0	1	0	0
Dnajc14	0	1	0	0	0	0
Tm7sf2	0	1	0	0	0	0
Rbm15	1	1	0	0	0	0
Elmod1	0	1	0	0	0	0
Yae1d1	1	1	0	0	0	0
Olr346	1	1	0	0	0	0
Pcdhb19	2	1	0	0	0	0
Avl9	0	1	0	0	0	0
Brd8	1	1	1	0	0	0
Lpxn	0	1	0	0	0	0
Pabpn1l	0	1	0	0	0	0
Msrb2	0	1	0	0	0	0
Foxb1	0	1	0	0	0	0
Atcay	0	1	0	0	0	0
Aldh9a1	0	1	0	0	0	0
Bdkrb2	0	1	1	0	0	0
Adprm	1	1	0	2	0	0
Kb23	1	0	1	0	0	0
Smtnl1	0	1	0	1	0	0
Mpdu1	0	1	0	0	0	0

## Sheet: Wistar SAAC genes
Gene	GK-synonymous	GK-nonsynonymous	GK-lof	W-synonymous	W-nonsynonymous	W-lof
RGD1563300	0	0	0	0	1	0
Anks3	0	0	0	1	1	0
Olr480	0	0	0	0	1	0
Tjp1	0	0	0	0	1	0
AC119462.3	0	0	0	0	0	1
Olr482	0	0	0	0	2	0
Ccdc190	0	0	0	0	1	0
Schip1	0	0	0	0	2	0
Zfp867	0	0	0	0	1	0
Aox2	2	0	0	1	2	0
Rasa4	0	0	0	0	1	0
Arsk	0	0	0	0	2	0
Arse	0	0	0	1	1	0
Akr1b7	1	0	0	0	1	0
Trpm5	0	0	0	0	1	0
Mgat4e	1	0	0	0	1	0
Mpl	0	0	0	0	1	0
Figf	1	0	0	0	1	0
Cyp8b1	0	0	0	3	3	0
RGD1309995	0	0	0	0	1	0
Coq6	0	0	0	1	1	0
LOC691551	0	0	0	1	2	0
Olr1408	0	0	0	2	1	0
Lypd6b	0	0	0	0	1	0
AC128059.4	0	0	0	1	1	0
Acot4	0	0	0	1	2	0
Prkcb	0	0	0	1	0	1
Eea1	0	0	0	6	2	0
LOC303448	0	0	0	4	6	1
Rpp40	0	0	0	0	1	0
Ddx51	0	0	0	0	1	0
Vom1r41	0	0	0	0	1	0
Gbx1	0	0	0	0	1	0
Cyp4f5	0	0	0	5	1	0
Gnal	1	0	0	0	1	0
Sgo1	0	0	0	0	2	0
Olr448	0	0	0	0	1	0
Vom1r83	0	0	0	0	2	0
Ptx3	0	0	0	0	2	0
Cngb1	1	0	0	1	1	0
Sh3pxd2b	3	0	0	3	1	0
Ccrl2	0	0	0	2	3	0
Relt	1	0	0	0	1	0
LOC102553866	1	0	0	3	2	0
Lrrc19	0	0	0	0	1	0
Dym	0	0	0	4	1	0
Olr1404	0	0	0	5	3	0
Pald1	0	0	0	1	1	0
Olr690	0	0	0	0	1	0
RGD1310209	6	0	0	0	2	0
Rnf11l1	0	0	0	0	1	0
Mmachc	0	0	0	1	1	0
Tor1aip2	0	0	0	2	1	0
Nhs	0	0	0	0	1	0
Mrgprx1	0	0	0	1	1	0
Ac1576	0	0	0	0	0	1
Ankrd33b	1	0	0	0	1	0
Nbeal2	9	0	0	19	6	0
AABR07001573.2	0	0	0	0	1	0
Olr669	3	0	0	1	1	0
Gorab	0	0	0	3	1	0
LOC684171	0	0	0	1	1	0
Prss23	0	0	0	2	2	0
Bag6	2	0	0	0	1	1
Trappc3l	0	0	0	0	1	0
Prmt3	0	0	0	1	1	0
Mep1a	1	0	0	0	1	0
AC096201.1	0	0	0	0	1	0
Hhatl	0	0	0	1	1	0
Pah	0	0	0	0	1	0
Olr1626	0	0	0	0	1	0
AABR07032265.2	0	0	0	0	0	1
Cps1	1	0	0	0	1	0
Vom1r26	0	0	0	0	1	0
Abca8	0	0	0	2	1	0
Hexim1	0	0	0	0	0	1
Ccdc152	1	0	0	0	1	0
Suz12	1	0	0	1	0	1
Abcg3l3	1	0	0	0	1	0
Vezt	1	0	0	2	1	0
Gars	0	0	0	0	1	0
Plekhh2	0	0	0	1	1	0
Olr927	2	0	0	0	2	0
Lilrc2	0	0	0	1	2	0
Ttf2	0	0	0	0	2	0
Cntrob	1	0	0	0	1	0
Vom1r73	2	0	0	1	1	0
Pole	1	0	0	1	1	0
Tinag	0	0	0	1	1	0
Ido2	0	0	0	3	1	0
Zfp804b	0	0	0	0	1	0
AABR07058287.1	0	0	0	1	2	0
Olr1597	1	0	0	0	1	0
Dclk3	0	0	0	1	1	0
Kcnj9	0	0	0	0	0	1
Glis1	0	0	0	0	1	0
Tns2	0	0	0	2	1	0
Iqgap2	0	0	0	2	2	0
Rev3l	1	0	0	0	1	0
Ajap1	0	0	0	0	1	0
Tarm1	0	0	0	2	2	0
Dzip1-ps1	1	0	0	0	1	0
LOC498826	0	0	0	0	1	0
Rps19l1	0	0	0	3	1	0
Bhmt2	1	0	0	0	1	0
Ntm	0	0	0	0	1	0
Olr36	0	0	0	0	1	0
Kptn	1	0	0	0	1	0
Havcr1	0	0	0	0	1	0
Cpsf2	0	0	0	0	1	0
Trio	1	0	0	2	2	0
Znhit1	1	0	0	0	1	0
Slc38a10	2	0	0	1	1	0
Apbb1ip	0	0	0	0	2	0
Pcnx2	0	0	0	7	3	0
Rcsd1	1	0	0	1	1	0
Gltp	0	0	0	0	1	0
Krt40	0	0	0	1	1	0
Ptgr2	0	0	0	2	1	0
Olr865	0	0	0	0	1	0
St3gal3	0	0	0	0	1	0
Tmem144	0	0	0	0	1	0
Usp53	1	0	0	1	1	0
Nfe2l3	0	0	0	0	1	0
Elf1	0	0	0	0	1	0
Numb	0	0	0	1	1	0
Hipk1	0	0	0	2	1	0
Dock3	0	0	0	0	1	0
Ncor1	1	0	0	1	1	0
Ddx5	0	0	0	0	1	0
Mslnl	0	0	0	0	1	0
Kcnh2	1	0	0	0	1	0
Olr721	0	0	0	3	1	0
RGD1310495	0	0	0	0	3	0
Cyp27b1	0	0	0	0	1	0
Ccdc154	0	0	0	0	1	0
AC096468.1	0	0	0	0	1	0
Mdc1	0	0	0	5	3	0
Bcl2l1-ps1	0	0	0	0	1	0
Olr533	2	0	0	0	2	0
RGD1563124	0	0	0	0	1	0
Tifa	0	0	0	0	0	1
Olr1425	0	0	0	0	2	0
Jmy	0	0	0	1	1	0
Orai2	0	0	0	2	1	0
Sec24a	0	0	0	0	1	0
Slc5a7	0	0	0	2	1	0
Alox12b	1	0	0	2	1	0
Olr602	0	0	0	0	2	0
Mia3	0	0	0	0	1	0
Unc5c	0	0	0	1	1	0
Dnajc12	0	0	0	0	1	0
Spire2	0	0	0	2	2	0
Tfe3	1	0	0	0	1	0
Olr1339	0	0	0	0	2	0
Zfp687	1	0	0	0	1	0
Aldoa	0	0	0	1	1	0
Rpl37	0	0	0	1	1	0
Olr713	0	0	0	0	2	0
Lnx1	0	0	0	0	1	0
Tmem109	0	0	0	0	1	0
Cdh13	2	0	0	1	1	0
Tspan31	0	0	0	1	1	0
Dnah11	2	0	0	4	4	0
Gpr108	0	0	0	0	1	0
Prr13	0	0	0	0	0	1
LOC100361645	0	0	0	0	3	0
Olr541	0	0	0	1	0	1
Phc3	0	0	0	2	1	0
Slc38a6	0	0	0	1	1	0
Tchh	0	0	0	0	1	0
Qsox1	0	0	0	2	2	0
Fam210b	1	0	0	1	1	0
Npy2r	0	0	0	1	1	0
Il31ra	0	0	0	0	1	0
Olr689	0	0	0	0	2	0
Plod2	2	0	0	1	2	0
Acbd6	0	0	0	0	1	0
Ggact	0	0	0	0	1	0
Tm2d3	0	0	0	0	1	0
Timd2	1	0	0	2	1	0
Olr854	0	0	0	0	1	0
Arfgap3	1	0	0	0	1	0
Zfp764	0	0	0	1	1	0
Nilr1	0	0	0	6	7	0
AABR07044933.1	0	0	0	0	1	0
Scube2	0	0	0	0	1	0
Olr421	1	0	0	0	1	0
Iars	0	0	0	2	1	0
AABR07030263.1	0	0	0	0	1	0
Olr1326	0	0	0	1	1	0
Acot5	0	0	0	1	6	0
Itih3	0	0	0	3	1	0
Cuedc2	0	0	0	0	1	0
Slamf1	0	0	0	0	1	0
Olr1337	0	0	0	1	1	0
Srgn	0	0	0	1	0	1
Spata32	0	0	0	0	0	1
Nlrp1a	0	0	0	0	5	0
Baz2b	0	0	0	1	1	0
Kbtbd11	0	0	0	0	1	0
Suclg1	0	0	0	0	1	0
Ccdc69	0	0	0	0	2	0
LOC684545	0	0	0	3	1	0
Mthfsd	0	0	0	0	1	1
AC114389.1	0	0	0	0	2	1
Vom1r30	0	0	0	0	1	0
LOC502176	0	0	0	0	1	0
Slc25a16	0	0	0	1	3	0
Usp32	0	0	0	0	2	0
Ccp110	0	0	0	0	1	0
Hebp2	0	0	0	2	2	1
Olr1374	0	0	0	0	1	0
Ido1	0	0	0	1	1	0
Arid3a	0	0	0	0	1	0
Olr724	0	0	0	1	0	1
Nr2c2ap	0	0	0	0	1	0
Disp1	0	0	0	2	2	0
Zfp606	0	0	0	2	2	0
Fmn1	1	0	0	1	0	2
Otud7b	1	0	0	0	1	0
Vom2r42	0	0	0	0	0	1
Adgb	1	0	0	2	1	0
Tdg	0	0	0	0	2	0
Olr555	0	0	0	1	3	0
Ccdc109b	1	0	0	0	3	0
Lgals5	1	0	0	1	1	0
Olr1675	0	0	0	0	1	0
Rspo2	0	0	0	0	1	0
Zfp110	0	0	0	2	4	0
Pop1	0	0	0	2	2	0
Pdilt	0	0	0	5	1	0
Rdh13	0	0	0	1	1	0
Sebox	0	0	0	1	2	0
RGD1564469	0	0	0	3	2	0
Pwp1	0	0	0	3	0	1
Ear1	0	0	0	1	3	1
Ormdl2	0	0	0	0	1	0
Coq2	0	0	0	0	2	0
Cd6	0	0	0	1	1	0
LOC100912485	0	0	0	1	2	0
Olr590	0	0	0	3	2	0
Slc38a11	0	0	0	1	1	0
G3bp1	0	0	0	0	1	0
Gtf3c1	0	0	0	3	4	0
Smr3b	0	0	0	0	1	0
AABR07060694.1	0	0	0	0	1	0
Lect1	0	0	0	0	1	0
Rp1	0	0	0	4	7	0
Ankrd13b	0	0	0	2	1	0
Vom1r63	0	0	0	0	1	0
LOC498154	0	0	0	0	1	0
Agtr1b	0	0	0	2	2	0
Slc35a2	0	0	0	0	1	0
Alkbh4	0	0	0	2	2	0
Vom1r37	0	0	0	1	1	0
Olr126	0	0	0	7	3	0
Baiap3	0	0	0	2	1	0
Psmb9	2	0	0	0	1	0
Atm	1	0	0	1	3	0
Nox3	0	0	0	4	1	0
Agfg2	0	0	0	5	1	0
Anks1b	0	0	0	6	1	0
Elk4	0	0	0	0	1	0
Krt10	1	0	0	2	0	1
Lrit3	0	0	0	2	2	0
Olr267	0	0	0	3	4	0
AABR07071661.1	0	0	0	0	1	0
Myo18a	0	0	0	4	3	0
Fhod3	0	0	0	2	1	1
Ighm	0	0	0	1	3	0
Hltf	1	0	0	0	2	0
Tcea3	0	0	0	0	1	0
Acsm5	0	0	0	17	29	4
LOC499407	0	0	0	0	3	1
RT1-M3-1	0	0	0	1	1	0
Dhx32	0	0	0	2	1	0
Zfp668	0	0	0	0	1	0
Prrc2a	1	0	0	4	2	0
Ccdc88c	1	0	0	0	3	0
Ctse	0	0	0	1	1	0
Olfr390	0	0	0	3	2	0
Plod3	1	0	0	7	1	0
RGD1561812	0	0	0	6	7	1
Bola1	0	0	0	0	1	0
Zfp704	0	0	0	2	1	0
Mia2	0	0	0	0	1	0
RGD1565117	0	0	0	1	1	0
Tmc3	1	0	0	0	1	0
Vom2r19	0	0	0	1	1	0
Olr190	1	0	0	0	1	0
Pdzd7	1	0	0	0	1	0
LOC100363469	0	0	0	0	1	0
Zfp128	0	0	0	1	2	0
Irs3	0	0	0	1	2	0
AABR07021863.1	0	0	0	0	1	0
Ptprf	3	0	0	4	1	0
Olr1368	0	0	0	0	1	0
Olr562	0	0	0	0	1	0
LOC690035	0	0	0	0	2	0
Sh3bp4	0	0	0	3	1	0
LOC499240	0	0	0	0	1	0
Slc17a6	0	0	0	0	1	0
AABR07010705.1	0	0	0	0	3	0
Olr528	0	0	0	1	2	0
RGD1561853	0	0	0	0	3	0
Dsg1	2	0	0	7	8	0
Tnfaip3	0	0	0	2	2	0
Tet1	0	0	0	0	1	0
Ankub1	0	0	0	0	1	0
Nos1ap	0	0	0	2	1	0
Fbn2	1	0	0	5	1	0
Vom1r50	0	0	0	0	1	0
Fbxw17	0	0	0	0	1	0
Lrp2	2	0	0	1	1	0
Dclk1	0	0	0	1	1	0
Crlf3	2	0	0	0	1	0
Mrpl18	0	0	0	1	4	0
Slc16a3	0	0	0	0	1	0
Htatip2	0	0	0	0	1	0
Kif1a	0	0	0	1	1	0
Gprc6a	1	0	0	7	3	0
Lrrc31	0	0	0	1	2	0
Olr1328	0	0	0	5	1	0
Krt26	2	0	0	2	1	0
Olr286	0	0	0	0	2	0
Cldn15	0	0	0	2	1	0
Stac	0	0	0	1	1	0
LOC103693823	0	0	0	1	1	0
Olr663	0	0	0	0	1	0
Mfsd12	0	0	0	0	1	0
Ndufa13	0	0	0	2	3	0
Defb49	0	0	0	1	1	0
Kctd19	0	0	0	1	1	0
Mapk8ip1	0	0	0	0	1	0
Ccdc150	0	0	0	1	2	0
RT1-CE6	0	0	0	0	2	0
Nsl1	0	0	0	0	1	0
Dnajc10	0	0	0	0	1	0
Fam189b	0	0	0	1	1	0
Olr1744	1	0	0	0	1	0
Skint10	0	0	0	10	22	0
Olr1084	1	0	0	4	4	0
Cgnl1	1	0	0	2	1	1
Adam5	0	0	0	2	1	0
Gon4l	0	0	0	1	1	0
Adam3a	0	0	0	1	2	0
Ddx10	0	0	0	3	1	0
Olr681	0	0	0	0	1	0
Btd	0	0	0	2	2	0
Rbm25l1	0	0	0	1	1	1
Iqca1l	1	0	0	0	1	0
Tor1aip1	0	0	0	1	1	0
AABR07030335.1	0	0	0	0	1	0
RGD1561161	0	0	0	4	2	0
Map3k9	4	0	0	0	1	0
Mapk1ip1	0	0	0	0	1	0
Olr1637	0	0	0	1	1	0
Olr1079	2	0	0	0	0	1
Dlx5	0	0	0	1	2	0
Hfm1	0	0	0	0	1	0
Vom2r16	0	0	0	2	6	1
Sfta2	0	0	0	0	1	0
Parp2	0	0	0	3	0	1
LOC500990	0	0	0	1	1	0
Rgl2	2	0	0	2	0	1
Crispld2	0	0	0	1	2	0
Olr1344	0	0	0	3	3	0
Tpsab1	0	0	0	0	1	0
Klhdc7b	0	0	0	7	5	0
Gatm	3	0	0	0	1	0
AABR07017902.1	0	0	0	2	3	0
Loxhd1	2	0	0	4	4	0
Skiv2l2	0	0	0	2	0	1
Slk	2	0	0	0	2	0
AABR07035194.1	0	0	0	0	1	0
Epyc	0	0	0	1	1	0
Lilrb4	0	0	0	0	5	0
Zfp397	0	0	0	0	1	0
Olr3	0	0	0	5	3	0
Olr1358	1	0	0	0	2	0
Rgs10	0	0	0	0	1	0
AABR07034008.1	1	0	0	0	1	0
Syde2	0	0	0	0	1	0
Krt12	0	0	0	1	1	0
Zfp804a	0	0	0	0	1	0
Lingo4	0	0	0	1	2	0
Vom2r28	0	0	0	0	1	0
Olr251	0	0	0	0	1	0
Kcnk13	0	0	0	0	1	0
Kcnh4	0	0	0	2	1	1
Nxnl1	0	0	0	0	2	0
Rfxank	0	0	0	2	1	0
Hacl1	0	0	0	2	2	0
Bod1l1	0	0	0	1	1	0
Ciz1	0	0	0	0	1	0
Olr546	0	0	0	0	2	0
Adgrg6	1	0	0	7	1	0
Rabepk	0	0	0	0	1	0
Eps15	1	0	0	0	1	0
Ptgdrl	0	0	0	1	1	0
Olr715	0	0	0	2	1	1
Nlrc3	0	0	0	4	2	0
Aatf	0	0	0	0	1	0
Msl1	0	0	0	0	2	0
Tdp2	0	0	0	0	1	0
Mpg	0	0	0	0	1	0
Trim31	0	0	0	2	1	0
Cyb5rl	0	0	0	4	2	0
Col4a5	0	0	0	3	1	0
Rtn4	0	0	0	1	1	0
C1s	0	0	0	4	1	0
Ctsd	0	0	0	1	1	0
Rfng	1	0	0	0	1	0
Galnt15	0	0	0	3	5	0
Trim50	0	0	0	1	2	0
Igsf3	6	0	0	3	1	0
RGD1311847	0	0	0	0	1	0
March4	0	0	0	1	1	0
Cebpz	0	0	0	1	1	0
Myf5	0	0	0	0	1	0
Dnase1	1	0	0	0	1	0
Olr463	1	0	0	1	1	0
Clk2	0	0	0	0	1	0
Fam217a	1	0	0	2	1	0
Hyal1	0	0	0	0	1	0
Stbd1	0	0	0	2	3	0
Prr29	0	0	0	1	1	0
Map7d1	0	0	0	4	1	0
Clrn2	0	0	0	0	1	0
Wdr89	0	0	0	0	1	0
Adam6	2	0	0	0	1	0
LOC102550160	0	0	0	0	0	1
Ucn3	0	0	0	0	2	0
Nlrp10	1	0	0	1	1	0
Olr1435	0	0	0	1	1	0
Hnrnpll	0	0	0	0	1	0
Greb1	3	0	0	6	1	0
LOC499235	0	0	0	0	1	0
Gpank1	0	0	0	1	1	0
Akr1c19	0	0	0	0	1	1
AC123293.3	0	0	0	0	0	1
Krt39	1	0	0	1	2	0
Samd7	0	0	0	1	3	1
Fam64a	0	0	0	0	1	0
Efemp1	1	0	0	0	1	0
Pbld1	0	0	0	1	2	0
Nsd1	1	0	0	0	1	0
Dus1l	0	0	0	0	1	0
Agmat	0	0	0	0	1	0
LOC498155	0	0	0	0	0	1
Habp2	0	0	0	4	1	0
AABR07052296.1	0	0	0	1	1	1
Sytl5	0	0	0	0	1	0
AABR07033579.3	0	0	0	0	2	0
Olr1624	0	0	0	2	1	0
Leng9	0	0	0	1	1	1
Zbtb38	1	0	0	0	1	0
Odam	0	0	0	0	1	0
Mmp10	0	0	0	0	1	0
Slc21a4	0	0	0	1	1	0
Mtif2	0	0	0	0	1	0
Adamts15	1	0	0	2	1	0
Ect2l	0	0	0	1	1	0
Mzf1	0	0	0	3	2	0
Gcnt7	0	0	0	0	1	0
Zfhx3	0	0	0	0	0	1
Trim69	0	0	0	2	1	0
Qrfpr	0	0	0	0	1	0
Slc31a2	0	0	0	0	1	0
Olr1329	0	0	0	2	1	0
Sec62	0	0	0	1	1	1
Ifi44	0	0	0	0	2	0
Fcrl5	0	0	0	0	1	0
Abcb5	0	0	0	2	1	0
Topors	4	0	0	2	1	0
Cdh9	1	0	0	0	1	0
LOC102552651	0	0	0	0	1	0
Grin3b	1	0	0	1	2	0
Ankrd27	0	0	0	1	1	0
Itga8	4	0	0	0	1	0
Nr3c2	0	0	0	1	1	0
Olr305	0	0	0	2	1	0
Tmprss9	2	0	0	0	2	0
Lrrn4	1	0	0	0	1	0
Prss45	1	0	0	0	1	0
P3h4	0	0	0	0	2	0
RGD1564698	0	0	0	2	6	0
Adgre1	1	0	0	2	2	0
Kirrel	0	0	0	0	1	0
Wdr81	5	0	0	0	1	0
Cacna1s	4	0	0	2	1	0
Car10	0	0	0	0	1	0
Misp	2	0	0	0	1	0
Kb15	0	0	0	1	0	1
Synrg	0	0	0	0	1	0
AABR07002351.2	0	0	0	0	3	0
Commd1	0	0	0	0	1	0
Cep57l1	0	0	0	1	1	0
RGD1310212	0	0	0	0	1	0
Ddit4	0	0	0	0	1	0
Bpgm	0	0	0	0	1	0
Bst2	0	0	0	0	1	0
Kcng3	1	0	0	0	1	0
Edn3	0	0	0	0	1	0
Olr712	0	0	0	3	1	0
Birc2	0	0	0	1	1	0
Slx4	0	0	0	5	2	0
Olr527	0	0	0	1	1	0
Olr1372	0	0	0	0	1	0
Tcf3	0	0	0	1	1	0
Ndufa10	0	0	0	1	1	0
Ang2	0	0	0	0	1	0
Scaper	2	0	0	1	1	0
AABR07002068.1	0	0	0	0	1	0
Slc24a4	0	0	0	1	1	0
Slco5a1	0	0	0	1	1	0
Itgbl1	0	0	0	1	1	0
Mefv	1	0	0	5	1	0
Rad52	0	0	0	0	1	0
Slc35c1	0	0	0	0	1	0
Vom1r32	0	0	0	1	0	1
Trex1	0	0	0	1	1	0
Cox6b2	0	0	0	0	1	0
Olfr1223	0	0	0	1	1	0
Spdl1	1	0	0	3	1	0
Olr1625	0	0	0	2	2	0
AABR07060591.1	0	0	0	0	1	0
Olr658	0	0	0	0	1	0
Rassf7	0	0	0	0	1	0
Cd44	0	0	0	1	3	0
Mutyh	1	0	0	1	4	0
AC103535.1	0	0	0	1	1	0
Snx19	0	0	0	0	1	0
Far1	0	0	0	0	1	0
Pex11g	1	0	0	1	1	0
LOC100365958	0	0	0	0	1	0
Olr1327	0	0	0	6	4	0
Nit1	0	0	0	0	1	0
Tmem199	0	0	0	0	1	0
Clcc1	0	0	0	0	1	0
Adamts4	0	0	0	1	1	0
AABR07070669.1	0	0	0	0	1	0
Farp2	0	0	0	1	0	1
Olr1673	0	0	0	0	1	0
Olr4	0	0	0	0	1	0
AABR07065815.2	0	0	0	2	3	0
Tmem215	1	0	0	0	1	0
Cngb3	0	0	0	1	2	0
AABR07045405.2	0	0	0	0	0	1
Pip5k1a	0	0	0	0	1	0
AABR07056556.1	0	0	0	0	1	0
AABR07042789.1	0	0	0	1	1	0
Olr496	0	0	0	0	2	0
Erap1	0	0	0	0	1	0
Nudt16	0	0	0	1	1	0
Kdm4c	0	0	0	0	1	0
Iqce	1	0	0	1	1	0
LOC501698	0	0	0	3	7	0
Rnh1	0	0	0	0	0	1
Exnef	0	0	0	0	1	0
Bcl9	1	0	0	0	1	0
Vom1r85	0	0	0	1	1	0
Cd96	0	0	0	1	2	0
Fhod1	1	0	0	3	1	0
Nlrp12	0	0	0	0	1	0
Mlkl	0	0	0	0	1	0
AABR07028668.1	0	0	0	0	1	0
Glg1	1	0	0	0	1	0
Mrgprx4	0	0	0	0	2	0
Olr1602	0	0	0	0	1	0
LOC498460	0	0	0	0	1	0
Timd4	0	0	0	1	1	1
Lilrb3l	0	0	0	3	8	0
Rrp1b	0	0	0	0	0	1
LOC103690286	0	0	0	1	1	0
Tmem126a	0	0	0	0	1	0
AABR07022134.1	0	0	0	0	0	1
Olr611	0	0	0	1	3	0
Nr1d1	0	0	0	1	0	1
Mmadhc	1	0	0	1	1	0
Dck	0	0	0	0	1	0
AABR07073381.1	1	0	0	0	1	0
Gprc5b	0	0	0	0	1	0
Mro	0	0	0	2	2	0
Olr582	0	0	0	0	0	1
Ndrg1	1	0	0	0	1	0
Ppp1r16b	0	0	0	2	1	0
Olr687	0	0	0	2	1	0
Rtp3	0	0	0	1	1	1
Serinc2	1	0	0	0	1	0
Trmt5	0	0	0	0	2	0
Ssc5d	0	0	0	5	3	0
Ptprh	0	0	0	3	1	0
Gpr183	0	0	0	0	1	0
Olr722	0	0	0	0	1	0
Usp4	0	0	0	0	0	1
Tmc5	3	0	0	1	1	0
Shq1	0	0	0	0	1	0
AABR07053707.1	0	0	0	0	2	0
Mapk4	0	0	0	2	1	0
Cdc25a	0	0	0	1	1	0
Alpk2	0	0	0	3	2	1
Dydc2	0	0	0	1	1	0
Thsd1	0	0	0	2	2	0
Slco4a1	0	0	0	1	1	0
Ubap1	0	0	0	0	1	0
Wdr7	0	0	0	3	1	0
Olr1492	0	0	0	4	2	1
Dnajb6	0	0	0	0	1	0
Ctcfl	0	0	0	4	2	0
Lrwd1	0	0	0	4	5	0
Hmmr	0	0	0	0	1	0
LOC100910563	0	0	0	1	2	0
Hn1l	0	0	0	0	1	0
Chadl	0	0	0	1	2	0
LOC102547412	0	0	0	0	1	0
Olr526	0	0	0	0	1	0
Slc2a8	0	0	0	0	1	0
Rgs19	0	0	0	0	1	0
Col4a6	0	0	0	1	4	0
Nudt5	0	0	0	0	1	0
Mybphl	2	0	0	1	1	0
Gins4	0	0	0	1	2	0
Chtf18	0	0	0	6	1	0
Snx7	0	0	0	1	1	0
Adck1	0	0	0	1	1	0
Bmp2	0	0	0	0	1	0
Chia	0	0	0	1	1	0
Olr1619	0	0	0	2	1	0
RGD1562485	0	0	0	0	1	0
B3gnt3	0	0	0	0	1	0
Atp6v1g2	0	0	0	0	1	0
Acaca	0	0	0	1	1	0
AABR07059632.3	0	0	0	2	0	1
Zfp879	0	0	0	0	1	0
AABR07020994.1	0	0	0	3	2	0
Dcaf6	1	0	0	3	1	0
Ier3ip1	0	0	0	0	1	0
Olr213	0	0	0	1	1	0
Olr560	0	0	0	0	1	0
Pacsin1	1	0	0	0	1	0
Depdc1b	0	0	0	3	1	0
F13a1	0	0	0	2	1	0
LOC500846	0	0	0	1	3	0
Olr262	0	0	0	0	0	1
Dis3	1	0	0	0	1	0
Snrnp25	0	0	0	0	1	0
Lrit1	3	0	0	1	1	0
Myrip	0	0	0	0	1	0
Olr1513	1	0	0	0	1	0
AABR07002093.1	0	0	0	2	3	0
Gcnt2	0	0	0	3	1	0
Chst5	1	0	0	1	1	0
Ano9	0	0	0	0	1	0
Ndufaf6	0	0	0	2	1	0
Myo19	0	0	0	1	1	0
Cep350	0	0	0	2	4	0
LOC289035	0	0	0	0	1	0
LOC688981	0	0	0	0	1	0
Ighv1-82	0	0	0	0	4	1
Als2cl	0	0	0	1	2	0
Ugt2b17	2	0	0	1	1	1
Timm8a1	0	0	0	0	0	1
Tm9sf2	0	0	0	1	1	0
AABR07010085.1	2	0	0	0	0	1
Vom2r33	0	0	0	0	2	0
Ocel1	0	0	0	0	1	0
Bmp6	0	0	0	1	1	0
LOC499573	0	0	0	0	1	0
Vom1r48	0	0	0	0	2	0
Golga7	0	0	0	0	1	0
Bud13	0	0	0	0	2	0
AABR07068042.1	0	0	0	0	1	0
Col5a1	0	0	0	1	1	0
Pla2g12a	0	0	0	5	1	0
Olr1091	0	0	0	0	1	0
AABR07052831.1	1	0	0	1	1	0
AABR07071871.1	0	0	0	0	2	0
Olr725	0	0	0	0	1	0
Arhgap10	1	0	0	1	1	0
Olr167	1	0	0	2	2	1
Snhg11	0	0	0	0	0	1
Ascl4	0	0	0	0	1	0
Mlc1	0	0	0	1	2	1
Olr1369	0	0	0	0	1	0
Sik1	0	0	0	0	1	0
Ikbip	0	0	0	0	2	0
Sh3d21	0	0	0	2	1	0
Panx1	0	0	0	2	1	0
Frmpd4	1	0	0	1	1	0
RGD1563835	0	0	0	0	0	1
Trmt10a	0	0	0	0	1	0
LOC681325	0	0	0	1	2	0
Olr1422	0	0	0	2	1	0
Rnase1l2	0	0	0	4	8	0
Hsdl2	0	0	0	0	0	1
RGD1559921	0	0	0	0	0	1
Ccdc158	0	0	0	3	1	0
AABR07017669.1	0	0	0	0	1	0
Slamf7	0	0	0	1	1	0
Cldn17	1	0	0	0	1	0
RGD1560069	1	0	0	0	1	0
Dydc1	1	0	0	0	1	0
Phf2	0	0	0	0	1	0
Zfp523	0	0	0	1	1	0
Olr454	0	0	0	0	1	0
C2cd2	0	0	0	1	1	0
Tg	2	0	0	1	2	0
Tapbp	0	0	0	0	2	0
Dkk4	0	0	0	0	1	0
Nfatc2ip	0	0	0	0	1	0
Oscar	0	0	0	4	2	0
Olr443	0	0	0	0	1	0
LOC100362110	2	0	0	1	1	0
Pigk	0	0	0	1	1	0
Slc16a10	1	0	0	0	1	0
Sytl3	0	0	0	1	2	0
Lyst	0	0	0	0	1	0
LOC100362040	0	0	0	0	3	1
Olr1505	0	0	0	1	3	0
AABR07059478.1	0	0	0	0	1	0
AABR07012775.1	0	0	0	0	3	0
Fgfr4	1	0	0	1	1	0
Itgax	0	0	0	8	9	0
Adgre4	2	0	0	0	6	0
Pf4	0	0	0	0	1	0
Mcfd2	0	0	0	0	1	0
Olr1490	0	0	0	2	1	0
Olr1375	0	0	0	1	1	0
Mycbp2	0	0	0	0	1	0
Olr1331	0	0	0	2	1	0
Rn50_10_0892.1	0	0	0	0	2	2
Krtap15-1	1	0	0	1	1	0
Ncapd2	0	0	0	0	1	0
AABR07061707.1	0	0	0	0	1	0
Zfp39	0	0	0	1	1	0
LOC501033	0	0	0	0	1	0
Dnttip2	0	0	0	2	3	2
Camp	0	0	0	1	1	0
Igtp	1	0	0	0	3	0
Spata5l1	0	0	0	1	1	0
Cdh16	0	0	0	1	2	0
Sim1	0	0	0	0	1	0
Cd200	0	0	0	0	1	0
Vps25	0	0	0	0	1	0
AABR07040936.1	0	0	0	0	1	0
Ogdhl	0	0	0	0	1	0
Mmp3	0	0	0	0	1	0
LOC500475	0	0	0	0	1	0
LOC103694855	0	0	0	4	3	0
Fmo2	0	0	0	0	0	1
Rbsn	0	0	0	0	2	0
Ctc1	1	0	0	0	1	0
Cyp3a18	0	0	0	0	1	0
AABR07044111.1	0	0	0	0	2	0
Gucy2e	1	0	0	2	4	0
Psd3	5	0	0	1	1	0
Strip2	2	0	0	0	2	0
Irf1	0	0	0	6	1	0
Gdf1	0	0	0	0	1	0
Olr544	0	0	0	1	1	0
Olr180	0	0	0	0	1	0
Mrpl12	0	0	0	0	0	1
Zp4	0	0	0	0	1	0
Ranbp2	0	0	0	2	1	0
Olr552	0	0	0	0	1	0
Card14	1	0	0	5	2	0
LOC100362981	0	0	0	0	0	1
Uhrf1bp1	0	0	0	2	1	0
Dock9	0	0	0	1	3	0
Fam13a	0	0	0	0	1	0
LOC102547118	0	0	0	0	2	0
Rassf2	0	0	0	2	1	0
Olr1491	0	0	0	0	1	0
AC104053.3	0	0	0	0	1	0
Olr634	0	0	0	1	1	0
Pmel	1	0	0	0	1	0
Fam71e2	0	0	0	4	1	0
Olr613	0	0	0	1	2	1
Chrnb4	0	0	0	1	1	0
LOC292543	0	0	0	1	1	0
Ssuh2	0	0	0	0	1	0
AC123185.1	0	0	0	0	1	0
Tac3	0	0	0	0	1	0
Birc3	0	0	0	1	1	0
LOC691519	0	0	0	1	1	0
C4b	2	0	0	16	2	0
AABR07027098.1	0	0	0	1	2	0
Olr136	2	0	0	1	1	0
Zbp1	0	0	0	0	1	0
LOC691952	2	0	0	0	1	0
March7	0	0	0	4	1	0
Olr1742	0	0	0	2	1	0
Ccdc57	0	0	0	2	3	0
Chrne	0	0	0	0	1	0
Olr726	0	0	0	0	0	1
Olr1417	0	0	0	1	1	0
Aurkb	0	0	0	0	1	0
Pbx2	0	0	0	0	1	0
Zkscan5	0	0	0	0	1	1
Ccdc125	0	0	0	0	1	0
Agrn	0	0	0	1	1	0
Mmp20	0	0	0	1	1	0
RT1-CE5	0	0	0	1	1	0
Nlrp5	0	0	0	3	2	0
Veph1	2	0	0	2	2	0
LOC691422	1	0	0	0	1	0
Ephx3	0	0	0	0	2	0
AABR07014573.1	0	0	0	0	1	0
Hephl1	0	0	0	7	2	0
Apol9a	0	0	0	0	1	0
Gpatch2l	2	0	0	0	1	0
Vom2r26	0	0	0	4	11	0
Perm1	1	0	0	0	1	0
Acp1	0	0	0	0	1	0
LOC691143	0	0	0	0	2	0
Klhl1	0	0	0	1	1	0
RGD1559662	1	0	0	0	2	0
Trpv1	0	0	0	1	2	0
P2rx5	0	0	0	0	1	0
Cspg4	1	0	0	3	2	0
Pak1ip1	0	0	0	2	2	0
RGD1562066	0	0	0	1	1	0
Mfsd4	0	0	0	0	1	0
Ptpdc1	0	0	0	0	2	0
Olr179	1	0	0	1	1	0
Ppial4g	0	0	0	0	2	0
Zp3	1	0	0	2	1	0
Fga	0	0	0	4	4	0
Trim6	0	0	0	0	1	0
Cyp7a1	0	0	0	1	1	0
Ssh2	0	0	0	0	1	0
Kif2b	0	0	0	0	1	0
Mepe	1	0	0	1	5	0
Tlr5	0	0	0	5	1	0
Nell1	1	0	0	0	1	0
Slc38a8	0	0	0	0	1	0
Lilrb3	0	0	0	0	1	0
Wdr6	1	0	0	0	1	0
Fmo3	1	0	0	2	1	0
Cfap73	0	0	0	0	1	0
Gp2	0	0	0	4	4	0
Rn60_20_0062.1	0	0	0	0	1	0
Olr1343	0	0	0	1	1	0
Mphosph10	3	0	0	1	1	0
Zbtb45	0	0	0	3	1	0
Slc8a2	0	0	0	3	1	0
Zfp280d	0	0	0	0	1	0
Cenpv	0	0	0	1	1	0
Eps8l1	0	0	0	2	3	0
RGD1563947	0	0	0	0	0	1
Zyg11b	0	0	0	0	1	0
Rsrc1	1	0	0	1	1	1
Sh3d19	0	0	0	0	1	0
RGD1565566	0	0	0	0	2	0
RGD1559810	0	0	0	3	1	0
AABR07008940.1	0	0	0	1	1	0
Efcab11	0	0	0	0	1	0
Ddx21	0	0	0	0	1	0
Pou2f1	0	0	0	0	1	0
Golga4	1	0	0	0	1	0
P2ry10	0	0	0	0	1	0
Npvf	0	0	0	0	1	0
Lair1	0	0	0	0	1	0
Slc9a9	1	0	0	2	3	0
Slitrk6	0	0	0	1	1	0
AABR07062466.1	1	0	0	0	1	0
Krt80	0	0	0	0	1	0
Prss12	0	0	0	1	1	0
Olr686	0	0	0	2	1	0
Ksr2	1	0	0	0	1	0
Lctl	0	0	0	0	1	0
Arhgap31	0	0	0	0	1	0
Vill	1	0	0	2	3	0
Olr145	0	0	0	1	3	0
AABR07059632.1	0	0	0	0	2	0
Fam163a	0	0	0	0	1	0
Set	0	0	0	0	2	0
Olr235	0	0	0	1	1	0
Igsf9	0	0	0	0	1	0
Acsm1	0	0	0	1	1	0
R3hdml	0	0	0	0	1	0
Fam26e	0	0	0	0	1	0
Pid1	0	0	0	0	1	0
Mrgprx2l	0	0	0	0	1	0
Oxld1	0	0	0	0	4	0
Adamts14	0	0	0	1	3	0
Arhgap40	0	0	0	1	3	0
Orc5	0	0	0	0	1	0
Cubn	5	0	0	4	1	0
Map10	0	0	0	3	3	0
Acly	0	0	0	0	1	0
Ezh1	0	0	0	0	1	0
LOC500077	0	0	0	0	1	0
Ms4a18	0	0	0	0	1	0
AC111734.4	0	0	0	0	1	1
Enc1	0	0	0	1	1	0
Zfp644	2	0	0	0	1	0
Rhbdl1	0	0	0	0	1	0
RGD1566337	0	0	0	0	1	0
Ttc37	0	0	0	1	2	0
Epha1	0	0	0	0	1	0
Olr252	0	0	0	5	2	0
Obox5	0	0	0	2	2	0
LOC685782	0	0	0	0	3	0
AABR07065353.1	0	0	0	0	1	0
RGD1563425	0	0	0	0	1	0
AABR07004891.1	1	0	0	1	0	1
Uba5	0	0	0	2	1	0
Cyp2w1	0	0	0	1	1	0
Fam21c	1	0	0	2	1	0
Cdv3	0	0	0	0	1	0
Ash1l	0	0	0	0	1	0
Gcc2	0	0	0	3	1	0
LOC306079	0	0	0	0	2	0
Tp53i13	0	0	0	0	1	0
AABR07016578.1	0	0	0	0	1	0
AABR07017901.1	0	0	0	1	1	0
Blzf1	1	0	0	1	1	0
Adh6	0	0	0	2	1	0
Npat	0	0	0	1	2	0
Gstm4	0	0	0	0	1	0
Slc26a4	0	0	0	0	1	0
Hbe2	0	0	0	3	2	0
Tnni3	0	0	0	2	1	0
Umod	0	0	0	0	2	0
AABR07065815.1	0	0	0	0	1	0
Olr1617	0	0	0	1	2	0
Slc22a4	1	0	0	0	0	1
Dok3	0	0	0	0	2	0
LOC679766	0	0	0	1	1	0
Arl13b	0	0	0	0	1	0
Olr41	0	0	0	1	2	3
Tex264	0	0	0	0	1	0
Zfp385c	0	0	0	1	1	0
Etnppl	1	0	0	0	1	0
Ank1	0	0	0	5	1	0
E2f8	0	0	0	1	1	0
LOC679247	0	0	0	0	2	0
Gpr35	0	0	0	0	3	0
Eln	0	0	0	1	1	0
Tiam1	0	0	0	1	1	0
Sh3yl1	0	0	0	0	1	0
Snrpa1	0	0	0	0	1	0
Myzap	3	0	0	1	1	0
Olr439	0	0	0	0	1	0
Zfp422	0	0	0	0	1	0
Fscn1	0	0	0	0	0	1
Utp20	0	0	0	11	5	0
Dennd2c	0	0	0	0	1	0
Pdzrn4	0	0	0	1	2	0
Fancd2	0	0	0	4	3	0
Cyp2d1	0	0	0	0	0	1
AABR07013302.1	0	0	0	0	0	1
Pcdh8	0	0	0	0	0	1
Prss44	0	0	0	2	1	0
Nrros	1	0	0	2	4	0
Wnt11	1	0	0	0	1	0
Txlnb	0	0	0	10	1	0
AABR07027235.1	0	0	0	0	2	3
RGD1561557	0	0	0	2	1	0
Fam129c	0	0	0	1	1	0
AC109112.1	0	0	0	0	1	0
Rangap1	0	0	0	1	1	0
Nedd1	0	0	0	8	1	0
Gpsm2	0	0	0	0	1	0
Dock8	0	0	0	7	1	0
Lcn2	0	0	0	0	0	1
Olr671	0	0	0	0	1	0
Cd84	0	0	0	1	2	0
Nsmaf	0	0	0	2	1	0
AC130162.1	0	0	0	0	2	0
Adgrf4	0	0	0	2	2	0
Noc4l	1	0	0	2	2	0
AABR07048308.1	0	0	0	1	6	0
Plcd1	0	0	0	1	2	0
AABR07059198.1	0	0	0	0	1	0
Olr157	0	0	0	0	2	0
RGD1304622	0	0	0	1	1	0
Reck	2	0	0	0	1	0
Mrpl34	0	0	0	0	1	0
Ckap2l	0	0	0	3	1	0
Tp53i3	0	0	0	1	3	0
Mrgprb5	0	0	0	1	2	0
Olr1351	0	0	0	3	1	0
Rexo1l1-ps1	1	0	0	1	1	0
Inpp5f	0	0	0	1	1	0
Il24	0	0	0	0	1	0
Dlgap2	2	0	0	1	1	0
Ptpn5	0	0	0	2	1	0
Mecr	0	0	0	0	2	0
Mrps22	0	0	0	0	2	0
Pdia4	0	0	0	0	2	0
AC109100.2	0	0	0	0	1	0
Krba1	0	0	0	0	2	0
Pamr1	0	0	0	2	1	0
Papln	0	0	0	5	2	0
Arid2	0	0	0	0	1	0
Olr445	0	0	0	0	1	0
Ngp	0	0	0	1	1	1
Otol1	0	0	0	0	1	0
Tep1	0	0	0	1	2	0
Olr824	0	0	0	1	2	0
Traf1	0	0	0	0	1	0
Cyp2c23	0	0	0	2	1	0
Ptprz1	3	0	0	2	1	0
Clybl	0	0	0	1	1	0
LOC100362054	0	0	0	0	2	0
Sec16b	0	0	0	4	2	0
Hnf4a	0	0	0	0	1	0
LOC500300	0	0	0	0	1	0
AABR07027342.1	2	0	0	0	5	1
Eif3i	0	0	0	0	2	0
Rel	0	0	0	1	1	0
Rfpl4b	0	0	0	0	2	0
Adm2	0	0	0	0	1	0
Ccdc148	1	0	0	0	1	0
Serhl2	0	0	0	0	1	0
Fbxw12	2	0	0	2	1	0
Pacsin3	0	0	0	1	1	0
Ddx20	0	0	0	3	3	0
Brox	0	0	0	2	1	0
Spag6l	0	0	0	0	1	0
Fndc1	0	0	0	10	5	0
Vom2r53	0	0	0	0	1	0
Smyd4	0	0	0	0	2	0
Alg1	2	0	0	1	1	0
Klhl31	0	0	0	0	1	0
AABR07012329.1	0	0	0	0	1	0
Otud7a	0	0	0	1	1	0
Fam151b	1	0	0	0	1	0
AABR07006032.1	1	0	0	2	1	0
Vom2r27	0	0	0	0	1	0
Ghdc	1	0	0	1	1	0
Slc5a11	1	0	0	0	1	0
AABR07029198.1	0	0	0	0	0	1
AABR07058886.1	1	0	0	0	1	0
Olr161	0	0	0	0	3	0
Calr4	0	0	0	0	2	0
Olr1525	0	0	0	0	1	0
Atf6b	0	0	0	0	1	0
Def6	0	0	0	0	1	0
Atp6ap1l	0	0	0	2	1	0
Krtap27-1	1	0	0	0	1	0
Camkk1	2	0	0	0	1	0
Olr1581	0	0	0	0	1	0
Nrap	0	0	0	2	3	0
Ciita	0	0	0	1	2	0
Olr144	0	0	0	1	1	0
Hhipl2	0	0	0	1	1	0
Nme8	0	0	0	2	0	1
RGD1561919	0	0	0	0	1	0
Rnase17	0	0	0	0	2	0
Fgl2	0	0	0	0	1	0
RGD1308742	1	0	0	1	4	0
Afm	0	0	0	0	1	0
Olr1362	1	0	0	0	2	0
Rnf123	0	0	0	2	1	0
Zfp853	1	0	0	1	1	1
Upk1b	0	0	0	0	1	0
Trhr	0	0	0	1	1	0
Hbq1	0	0	0	1	1	0
Lama4	3	0	0	3	2	0
Vwa3a	0	0	0	1	1	0
LOC690460	1	0	0	1	1	0
Sema3b	0	0	0	1	1	0
Htr1f	0	0	0	0	3	0
LOC502618	0	0	0	3	1	0
Zfp949	0	0	0	0	1	0
AABR07063632.1	0	0	0	0	1	0
AC107531.3	0	0	0	0	1	0
Glb1	0	0	0	0	1	0
Mboat1	0	0	0	0	1	0
Ces1d	0	0	0	0	1	0
Lpar2	0	0	0	0	1	0
Cdkn2aip	0	0	0	2	1	1
Mpp4	2	0	0	0	2	0
Plpp4	0	0	0	0	1	0
AABR07049524.1	0	0	0	0	1	0
Slc27a1	0	0	0	4	1	0
Mier2	1	0	0	1	1	0
AABR07002241.1	0	0	0	1	3	2
Amz1	0	0	0	0	1	0
Acot3	0	0	0	3	1	0
AABR07070238.2	0	0	0	0	1	0
Vom1r80	0	0	0	0	3	0
Olr1504	1	0	0	1	6	0
RGD1562310	0	0	0	0	1	0
RGD1563780	0	0	0	0	2	0
Akr1c13	0	0	0	0	1	1
Tulp3	0	0	0	0	1	0
RGD1564095	0	0	0	0	1	0
Cpe	0	0	0	2	1	0
Olr558	0	0	0	2	2	0
Toporsl	0	0	0	2	1	0
Trdv5	0	0	0	0	2	0
Scyl2	0	0	0	0	1	0
Ccdc129	0	0	0	1	4	0
Hip1	0	0	0	2	2	0
Olr1874	1	0	0	0	0	1
Prss50	0	0	0	0	1	1
Lrrc16a	2	0	0	2	1	0
Capn8	0	0	0	3	1	0
E2f2	0	0	0	0	1	0
Cyp3a62	0	0	0	0	1	0
Snx30	0	0	0	0	1	0
Pla2g2f	0	0	0	4	3	1
Olr1347	0	0	0	4	2	0
Zfp347	0	0	0	0	1	0
Fam63a	0	0	0	0	1	0
Colq	0	0	0	1	1	0
Col6a5	7	0	0	1	2	0
Vars2	2	0	0	2	2	0
Dsc2	3	0	0	0	1	0
Smtnl2	0	0	0	2	2	0
Zfp773	0	0	0	1	1	0
Tiam2	0	0	0	4	2	0
Tpd52	0	0	0	1	1	0
Zfp763	0	0	0	0	1	0
Cdca7l	0	0	0	1	1	0
Agap3	0	0	0	1	1	0
Dmrtb1	0	0	0	0	1	0
Zfp446	0	0	0	0	2	0
Eri2	0	0	0	0	2	0
Siglec1	0	0	0	4	4	0
Rnpep	0	0	0	1	1	0
Sprn	0	0	0	0	1	0
RGD1560513	1	0	0	0	1	0
AABR07052298.1	0	0	0	0	1	0
Tbl3	0	0	0	4	1	0
Bin2	1	0	0	0	1	0
Hivep1	0	0	0	0	1	0
Ubd	0	0	0	2	2	0
Smc2	1	0	0	0	2	0
Ror2	1	0	0	1	1	0
Ibsp	0	0	0	0	1	0
Alb	1	0	0	0	1	0
Mei1	0	0	0	0	1	0
Nav2	0	0	0	7	1	0
Gucy2g	0	0	0	8	8	0
Gabrp	0	0	0	2	1	0
Peli2	4	0	0	0	1	0
Cdk13	2	0	0	0	1	0
Slc47a1	0	0	0	0	1	0
Vrk2	1	0	0	0	3	0
Lgr6	0	0	0	3	1	0
Camkv	0	0	0	2	1	0
Plekhg6	0	0	0	0	1	0
Sele	0	0	0	2	4	0
RGD1565033	0	0	0	0	1	0
Slc46a2	0	0	0	0	2	0
Trank1	0	0	0	3	2	0
Eef1e1	0	0	0	0	1	0
Olr1691	0	0	0	1	1	1
Acy1	0	0	0	0	1	0
Nmur2	0	0	0	2	1	0
Vom2r54	0	0	0	3	2	0
Mbtps2	0	0	0	0	0	1
Psmb11	0	0	0	1	1	0
Hspa13	0	0	0	5	2	0
Nudcd1	0	0	0	1	0	1
Crebzf	0	0	0	0	1	0
Uros	0	0	0	0	1	0
Tgif2-ps1	0	0	0	0	1	0
Fgd2	0	0	0	0	1	0
Wdr3	0	0	0	4	2	0
LOC102553880	0	0	0	1	1	0
Nme4	0	0	0	2	1	0
Pgm2l1	1	0	0	1	2	0
Aftph	4	0	0	2	1	0
Tfdp2	0	0	0	0	1	0
Olr143	0	0	0	1	1	0
Plpp1	0	0	0	1	1	0
Olr1352	0	0	0	3	2	0
Vom1r35	0	0	0	0	1	0
Tpd52l2	1	0	0	0	1	0
AABR07052585.1	0	0	0	0	0	1
Wdr90	1	0	0	0	1	0
Antxr2	0	0	0	0	1	0
Ly75	0	0	0	3	5	0
Naglt1	0	0	0	0	1	0
LOC500148	0	0	0	0	1	1
Mcm8	1	0	0	2	1	0
Zim1	0	0	0	0	1	0
Wwc1	1	0	0	8	3	0
AABR07056633.1	0	0	0	3	1	0
RT1-DOa	0	0	0	4	1	0
Olr444	0	0	0	1	1	0
Rtn1	1	0	0	0	1	0
Ptpn4	0	0	0	0	2	0
Olr678	0	0	0	0	1	0
Chrnb1	0	0	0	0	1	0
Pogz	0	0	0	0	1	0
Hbb	0	0	0	1	1	0
Olr522	0	0	0	0	1	0
Dip2b	0	0	0	2	1	0
Chl1	1	0	0	2	1	0
Peg3	0	0	0	0	1	0
Sipa1l2	0	0	0	4	2	0
Rtp4	0	0	0	1	1	0
Myo5b	0	0	0	1	1	0
Zfyve9	0	0	0	0	2	0
Gas2l3	0	0	0	3	1	0
Milr1	0	0	0	0	1	0
Matn2	0	0	0	1	1	0
Pgap2	0	0	0	0	0	1
Ltf	1	0	0	2	2	0
Aass	1	0	0	0	1	0
Oacyl	1	0	0	0	2	0
Enpp4	1	0	0	0	2	0
Sh2d4a	1	0	0	1	1	0
Slamf8	0	0	0	0	1	0
LOC682419	0	0	0	0	1	0
Dmgdh	0	0	0	2	1	0
Kansl1	0	0	0	0	1	0
Krt25	2	0	0	1	1	0
Tspyl2	0	0	0	0	1	0
Frk	2	0	0	0	1	0
Rab18	0	0	0	0	1	0
Zfp174	0	0	0	0	1	0
Apaf1	0	0	0	2	1	0
Olr577	1	0	0	0	1	0
Ackr2	0	0	0	0	1	0
Or51t1	0	0	0	4	2	0
Acat2l1	0	0	0	4	2	0
Osbpl2	0	0	0	0	1	0
Nek4	1	0	0	0	1	0
Net1	0	0	0	0	1	0
Mocos	0	0	0	7	3	0
Adam18	0	0	0	3	2	0
Agmo	0	0	0	0	1	0
LOC361646	0	0	0	0	3	0
Dbf4	0	0	0	0	1	0
Lrfn5	1	0	0	0	1	0
Krt7	1	0	0	0	1	0
Olr1452	0	0	0	1	1	0
Trpc6	0	0	0	2	1	0
Gemin5	0	0	0	0	1	0
Rbbp6	0	0	0	3	1	0
Ehd2	1	0	0	1	1	0
Dyx1c1	0	0	0	0	1	0
Pear1	2	0	0	1	2	0
AABR07054460.2	0	0	0	1	0	1
Lysmd3	0	0	0	0	1	0
Vgll1	0	0	0	0	1	1
Kprp	0	0	0	0	2	0
Akr1c12	0	0	0	0	1	1
Vsig10	0	0	0	2	2	0
Fasn	0	0	0	1	1	0
Cd48	0	0	0	0	2	0
Rn50_5_0819.1	0	0	0	0	1	0
LOC103694854	0	0	0	3	1	0
AABR07013843.1	0	0	0	0	1	0
Itih1	0	0	0	0	2	0
Col17a1	3	0	0	2	1	0
Nim1k	0	0	0	0	1	0
Eva1c	1	0	0	1	2	0
Setmar	0	0	0	2	1	0
Nlrp4a	0	0	0	1	3	0
Olr121	0	0	0	0	1	0
Cd101	0	0	0	7	2	0
Alg8	0	0	0	0	1	0
Slc25a44	1	0	0	1	1	0
Rn50_20_0292.1	0	0	0	0	1	0
Bphl	0	0	0	0	1	0
Olr557	0	0	0	3	2	0
Wbp2nl	1	0	0	0	1	0
Hps5	0	0	0	4	5	0
Atp2c2	0	0	0	2	2	0
Foxi2	0	0	0	0	1	0
Apba3	0	0	0	2	1	0
Plcxd2	1	0	0	1	1	0
RGD1311756	0	0	0	9	4	0
Syap1	0	0	0	0	1	0
Vom1r79	0	0	0	0	4	0
Tff1	1	0	0	1	1	0
Ntn4	0	0	0	1	1	0
AC115420.4	0	0	0	0	0	1
Nkx3-2	0	0	0	0	1	0
Vom1r22	0	0	0	0	0	1
Vom1r88	0	0	0	0	1	0
Zfp952	0	0	0	0	1	0
Acot6	0	0	0	1	2	0
Olr668	0	0	0	0	1	0
Col24a1	0	0	0	1	1	0
Gphb5	0	0	0	0	1	0
AABR07016779.1	0	0	0	0	1	0
Myt1	1	0	0	0	1	0
LOC102551064	0	0	0	0	1	0
Dact1	0	0	0	0	1	0
Sbpl	0	0	0	1	3	0
Ddx52	0	0	0	3	1	0
LOC362863	3	0	0	1	1	0
Gpr141	0	0	0	0	0	1
Krtap4-3	0	0	0	0	1	0
AC139927.1	0	0	0	0	1	0
Zfp78	0	0	0	0	1	0
MGC94891	0	0	0	3	1	0
Olr37	0	0	0	0	1	0
Pcf11	1	0	0	0	1	0
Enpep	0	0	0	0	1	0
AABR07055789.1	0	0	0	0	1	0
Prdm11	0	0	0	2	2	0
Zfp579	0	0	0	0	1	0
Aldoart2	0	0	0	1	1	0
AABR07065923.1	0	0	0	0	2	0
LOC100365112	0	0	0	0	1	0
Olr1418	0	0	0	1	1	0
Kif21b	0	0	0	0	2	0
Edrf1	0	0	0	0	1	0
Pag1	0	0	0	2	1	0
Smarcal1	0	0	0	2	0	1
Acad11	0	0	0	8	3	0
Olr1335	0	0	0	17	8	1
Olr149	0	0	0	1	3	0
Nxph4	0	0	0	0	1	0
Vom1r81	0	0	0	1	2	0
Hdhd2	0	0	0	0	1	0
Entpd5	0	0	0	1	3	0
Olr162	0	0	0	1	1	1
Disc1	0	0	0	2	3	0
Sprtn	0	0	0	1	2	0
Olr1345	0	0	0	2	0	2
Vom1r70	0	0	0	1	1	1
RGD1310257	0	0	0	0	1	0
Pms2	1	0	0	2	1	0
Reln	4	0	0	3	1	0
Zfp772	0	0	0	2	0	1
Pcsk4	0	0	0	1	1	0
Svep1	4	0	0	11	3	0
Olr1334	0	0	0	6	2	0
Map9	2	0	0	0	1	0

## Sheet: KEGG functional enrichment
GK SAAC genes
Term	Count	PValue	Genes
rno04740:Olfactory transduction	139	8.11608e-07	ADCY3, OLR718, OLR851, OLR1151, OLR159, OLR1012, OLR1159, OLR1158, OLR660, OLR464, OLR1670, OLR987, OLR1536, OLR465, OLR1671, OLR1405, OLR516, OLR1734, OLR163, OLR862, OLR1165, OLR1163, OLR1600, OLR1020, OLR651, OLR510, OLR1498, OLR1543, OLR1546, OLR1687, OLR1746, OLR137, OLR1749, OLR1130, LOC686683, OLR578, OLR479, OLR684, OLR44, OLR288, OLR486, OLR962, OLR488, OLR110, OLR867, LOC686677, OLR583,…
rno02010:ABC transporters	11	0.00252831	ABCG8, ABCA7, ABCA9, ABCC3, ABCC1, ABCG3L1, ABCA4, ABCA13, ABCA6, ABCA12, ABCA5
rno00830:Retinol metabolism	15	0.00395041	CYP2B2, CYP4A2, CYP4A1, CYP2S1, RPE65, ADH7, CYP1A2, CYP2B1, CYP2B12, RGD1559459, UGT2B35, BCO1, CYP2C24, CYP2C13, CYP2C11
rno04512:ECM-receptor interaction	15	0.00745761	ITGA11, DAG1, ITGB4, ITGA2, ITGA10, ITGA3, COL5A3, LAMA1, LAMA3, LAMB2, COL6A2, COL6A1, TNN, COL11A2, SPP1
rno00232:Caffeine metabolism	4	0.00754141	XDH, NAT3, UOX, CYP1A2
rno00590:Arachidonic acid metabolism	14	0.00824066	CYP2B2, CYP4A2, CYP4A1, EPHX2, CYP2B1, CYP2B12, ALOX15, CYP4F18, GPX3, PLA2G2A, LOC688320, CYP2C24, CYP2C13, CYP2C11
rno04610:Complement and coagulation cascades	11	0.0470778	F13B, F10, C5AR1, FGB, SERPINA5, SERPINC1, SERPING1, C1R, C4BPA, BDKRB2, PLG
Wistar SAAC genes
Term	Count	PValue	Genes
rno04740:Olfactory transduction	121	8.66718e-12	OLR1343, OLR1344, OLR1091, OLR663, CNGB1, OLR1345, OLR1347, OLR713, OLR1874, OLR262, OLR463, OLR658, OLR161, OR51T1, OLR1673, OLR1404, OLR267, OLR167, OLR162, OLR1331, OLR37, OLR149, OLR1492, OLR1339, OLR1337, OLR448, OLR1602, OLR1334, OLR445, OLR1335, OLR454, OLR252, OLR251, OLR590, OLR157, OLR1744, OLR854, OLR1742, OLR1362, OLR577, OLR41, OLR1368, OLR1369, OLR686, OLR482, OLR678, OLR286, OLR143…
rno04512:ECM-receptor interaction	12	0.00823738	IBSP, LAMA4, CD44, COL6A5, ITGA8, RELN, AGRN, COL24A1, COL4A6, COL5A1, COL4A5, HMMR
