# Supplementary material for: Integrative Analysis of Genome and Expression Profile Data Reveals the Genetic Mechanism of the Diabetic Pathogenesis in Goto Kakizaki (GK) Rats
Source: Front Genet. 2019 Jan 10;9:724. doi: 10.3389/fgene.2018.00724 (PMC6335273; doi:10.3389/fgene.2018.00724)
Supplement: TABLE S5 — The GK SAAC genes related to the change of glucose tolerance. [file Table_5.XLSX]

## Sheet: Sheet1
Table S5. The GK SAAC related to the change of glucose tolerance
Gene	Situation	Phenotype	Reference
Fam3b	overexpression	Fasting glucose, insulin and C-peptide levels were elevated; glucose intolerance; decreased insulin secretion	Robert-Cooperman, C. E. et al. 2014; Cao, X. et al. 2005
	knockout or disruption	Glucose tolerance was enhanced; fasting plasma insulin decreased; higher blood glucose levels in glucose tolerance tests; abnormal Ca2+ response to glucose stimulation	Moak, S. L. et al. 2014; Robert-Cooperman, C. E. et al. 2010
Ptprn2	knockout	Decreased of insulin secretion by glucose stimulating	Cai, T. et al. 2011
Ide	deletion or inhibition	insulin intolerance; poorer glycemic control; glucose intolerance and impaired the insulin-stimulated glucose uptake after 4 months; Acute Ide inhibition leads to substantially improved glucose tolerance when oral glucose administration	Abdul-Hay, S. O. et al. 2011; Maianti, J. P. et al. 2014
Hnf4g	knockout	An exaggerated insulin peak and improvement in glucose tolerance during oral glucose tolerance tests	Baraille, F. et al. 2015
Bad	overexpression	Inhibits cell growth and induces apoptosis	Jiang, L. et al. 2015
	knockout	Significant impairment of insulin secretion	Danial, N. N. et al. 2008;
Bmp4	overexpression	enhances GSIS and glucose clearance	Goulley, J. et al. 2007
Reference
Robert-Cooperman, C. E. et al. PANDER transgenic mice display fasting hyperglycemia and hepatic insulin resistance. The Journal of endocrinology 220, 219-231, doi:10.1530/JOE-13-0338 (2014).
Cao, X. et al. Effects of overexpression of pancreatic derived factor (FAM3B) in isolated mouse islets and insulin-secreting betaTC3 cells. American journal of physiology. Endocrinology and metabolism 289, E543-550, doi:10.1152/ajpendo.00113.2005 (2005).
Moak, S. L. et al. Enhanced glucose tolerance in pancreatic-derived factor (PANDER) knockout C57BL/6 mice. Disease models & mechanisms 7, 1307-1315, doi:10.1242/dmm.016402 (2014).
Robert-Cooperman, C. E. et al. Targeted disruption of pancreatic-derived factor (PANDER, FAM3B) impairs pancreatic beta-cell function. Diabetes 59, 2209-2218, doi:10.2337/db09-1552 (2010).
Cai, T. et al. Deletion of Ia-2 and/or Ia-2 beta in mice decreases insulin secretion by reducing the number of dense core vesicles. Diabetologia 54, 2347-2357, doi:10.1007/s00125-011-2221-6 (2011).
Abdul-Hay, S. O. et al. Deletion of insulin-degrading enzyme elicits antipodal, age-dependent effects on glucose and insulin tolerance. PLoS One 6, e20818, doi:10.1371/journal.pone.0020818 (2011).
Maianti, J. P. et al. Anti-diabetic activity of insulin-degrading enzyme inhibitors mediated by multiple hormones. Nature 511, 94-98, doi:10.1038/nature13297 (2014).
Baraille, F. et al. Glucose Tolerance Is Improved in Mice Invalidated for the Nuclear Receptor HNF-4 gamma: A Critical Role for Enteroendocrine Cell Lineage. Diabetes 64, 2744-2756, doi:10.2337/db14-0993 (2015).
Jiang, L. et al. BAD overexpression inhibits cell growth and induces apoptosis via mitochondrial-dependent pathway in non-small cell lung cancer. Cancer cell international 13, 53, doi:10.1186/1475-2867-13-53 (2013).
Danial, N. N. et al. Dual role of proapoptotic BAD in insulin secretion and beta cell survival. Nature Medicine 14, 144-153, doi:10.1038/nm1717 (2008).
Goulley, J., Dahl, U., Baeza, N., Mishina, Y. & Edlund, H. BMP4-BMPR1A signaling in beta cells is required for and augments glucose-stimulated insulin secretion. Cell metabolism 5, 207-219, doi:10.1016/j.cmet.2007.01.009 (2007).
